# Supplementary material for: 3-Hydr­oxy-3-[(2-methyl­propano­yl)meth­yl]indolin-2-one
Source: Acta Crystallogr Sect E Struct Rep Online. 2009 Jul 1;65(Pt 8):o1723. doi: 10.1107/S1600536809024611 (PMC2977200; doi:10.1107/S1600536809024611)
Supplement: Supplementary file 2 [file e-65-o1723-Isup2.hkl]

# 
# h,k,l, Fc-squared, Fo-squared, sigma(Fo-squared) and status flag 
# 
data_I
_shelx_title ' C in P2(1)/c' 
_shelx_refln_list_code          4 
_shelx_F_calc_maximum      143.63 
_exptl_crystal_F_000       496.00 
_reflns_d_resolution_high  0.7697 
 
loop_ 
 _symmetry_equiv_pos_as_xyz 
 'x, y, z' 
 '-x, y+1/2, -z+1/2' 
 '-x, -y, -z' 
 'x, -y-1/2, z-1/2' 
 
_cell_length_a    11.8851 
_cell_length_b     5.9244 
_cell_length_c    16.6954 
_cell_angle_alpha  90.000 
_cell_angle_beta   98.604 
_cell_angle_gamma  90.000 
 
_shelx_F_squared_multiplier     1.000 
 
loop_ 
 _refln_index_h 
 _refln_index_k 
 _refln_index_l 
 _refln_F_squared_calc 
 _refln_F_squared_meas 
 _refln_F_squared_sigma 
 _refln_observed_status 
   1   0   0     3807.66     3199.26     70.61 o 
   2   0   0       99.25       81.92     15.90 o 
   3   0   0    20630.17    19962.95    246.52 o 
   4   0   0    16592.88    16671.43    205.10 o 
   5   0   0     2044.08     2173.68     28.06 o 
   6   0   0      154.00      181.55      4.14 o 
   7   0   0       63.21       81.21      2.79 o 
   8   0   0     1773.94     1706.63     21.11 o 
   9   0   0      413.81      378.28      9.19 o 
  10   0   0      247.50      260.79     11.73 o 
  11   0   0       11.18       17.46      3.81 o 
  12   0   0        5.71        2.49      2.12 o 
  13   0   0       76.57       75.70      7.33 o 
   1   1   0     3455.52     3277.07     38.51 o 
   2   1   0      135.78      186.25      4.52 o 
   3   1   0     3161.90     3325.04     32.40 o 
   4   1   0     1211.80     1247.59     10.87 o 
   5   1   0       12.17       15.63      0.65 o 
   6   1   0      976.11      975.40      8.69 o 
   7   1   0     1716.71     1756.77     15.90 o 
   8   1   0      480.24      511.69     14.04 o 
   9   1   0      128.86      144.16      4.09 o 
  10   1   0     1399.83     1350.70     29.61 o 
  11   1   0      229.68      229.42      6.64 o 
  12   1   0        0.01       -1.46      1.78 o 
  13   1   0       36.50       32.88      5.48 o 
  14   1   0       61.77       62.69      7.40 o 
  15   1   0       20.41       26.55      5.53 o 
   0   2   0      153.89      168.05      3.45 o 
   1   2   0      373.92      315.26      3.75 o 
   2   2   0      519.28      536.44      5.24 o 
   3   2   0      242.76      263.50      4.71 o 
   4   2   0     1669.97     1731.41     18.20 o 
   5   2   0       17.92       23.14      1.35 o 
   6   2   0       93.67      117.52      4.48 o 
   7   2   0      137.90      149.29      4.00 o 
   8   2   0      772.11      789.31     12.08 o 
   9   2   0      411.74      409.61     10.65 o 
  10   2   0       80.79       77.81      3.71 o 
  11   2   0      363.52      363.44     11.01 o 
  12   2   0      287.18      257.03     10.12 o 
  13   2   0        1.68        3.09      2.76 o 
  14   2   0       33.89       20.72      5.30 o 
   1   3   0     2637.24     2762.78     25.22 o 
   2   3   0      402.54      417.69      4.82 o 
   3   3   0      348.01      375.18      4.04 o 
   4   3   0      314.07      323.49      5.37 o 
   5   3   0      460.94      488.79      7.30 o 
   6   3   0      288.93      296.92      6.71 o 
   7   3   0       36.68       37.46      2.22 o 
   8   3   0       48.03       46.73      2.56 o 
   9   3   0       96.87      106.62      7.09 o 
  10   3   0        1.15        0.98      1.55 o 
  11   3   0       99.31      115.38     11.58 o 
  12   3   0       24.13       19.28      2.94 o 
  13   3   0        0.00        2.34      1.77 o 
  14   3   0       88.58      110.58     18.20 o 
   0   4   0       59.63       46.53      2.34 o 
   1   4   0      257.42      252.02      4.08 o 
   2   4   0      132.32      139.52      2.95 o 
   3   4   0       13.76       13.76      1.31 o 
   4   4   0      347.27      376.60      6.44 o 
   5   4   0       74.26       79.48      3.25 o 
   6   4   0      316.42      337.16      7.34 o 
   7   4   0       37.37       34.47      2.37 o 
   8   4   0        0.35       -0.75      0.95 o 
   9   4   0       73.14       27.11      5.64 o 
  10   4   0       30.04       41.85      4.65 o 
  11   4   0       10.42       12.74      2.72 o 
  12   4   0        1.94        0.60      1.72 o 
  13   4   0       14.19       15.73      3.14 o 
   1   5   0      126.01      110.67      3.61 o 
   2   5   0        1.67        2.31      0.79 o 
   3   5   0      227.02      236.36      5.82 o 
   4   5   0        0.87       -0.16      0.80 o 
   5   5   0       76.74       67.22      3.42 o 
   6   5   0       62.91       61.79      4.68 o 
   7   5   0        5.89        2.29      1.87 o 
   8   5   0        1.40        0.07      1.48 o 
   9   5   0       22.99       19.97      3.57 o 
  10   5   0       23.76       31.05      4.97 o 
  11   5   0        5.54        3.85      2.17 o 
   0   6   0       53.60       43.67      5.59 o 
   1   6   0       87.15       96.34      5.41 o 
   2   6   0        4.40        2.51      1.51 o 
   3   6   0        0.94        0.61      0.99 o 
   4   6   0       70.80       70.52      5.10 o 
   5   6   0       10.50       11.64      2.61 o 
   6   6   0        7.88        7.12      2.39 o 
   7   6   0        4.99        1.55      2.69 o 
   8   6   0       23.42       24.45      3.50 o 
   9   6   0        4.87        5.27      1.86 o 
   2   7   0       16.93       14.17      4.30 o 
   3   7   0        7.95        5.77      2.03 o 
   4   7   0       21.23       24.20      3.41 o 
   5   7   0        0.07        1.03      1.45 o 
   6   7   0        3.41        2.93      1.58 o 
 -14   1   1        5.81       11.06      3.62 o 
 -13   1   1       60.82       60.98      6.74 o 
 -12   1   1      132.53      122.79      8.65 o 
 -11   1   1        5.05       11.35      2.91 o 
 -10   1   1        2.79        1.81      0.85 o 
  -9   1   1      740.72      764.39     25.10 o 
  -8   1   1      512.65      490.34      6.76 o 
  -7   1   1        1.64        1.99      0.49 o 
  -6   1   1      328.18      316.04      3.76 o 
  -5   1   1      566.25      561.67      8.82 o 
  -4   1   1     4926.27     5213.98     49.44 o 
  -3   1   1     1440.36     1554.41     20.04 o 
  -2   1   1      973.41      931.00     10.79 o 
  -1   1   1     2524.14     2700.15     26.15 o 
   0   1   1     3847.36     3865.00     35.10 o 
   1   1   1     2247.33     2261.59     20.23 o 
   2   1   1     2998.96     3072.61     31.49 o 
   3   1   1     2320.68     2412.84     20.00 o 
   4   1   1     4429.66     4716.10     41.16 o 
   5   1   1     3644.53     3846.73     51.61 o 
   6   1   1      540.09      559.97      5.54 o 
   7   1   1      824.86      864.02     11.27 o 
   8   1   1      508.18      481.46     11.52 o 
   9   1   1      296.19      291.26      6.52 o 
  10   1   1       17.46       16.10      1.47 o 
  11   1   1      147.21      166.88      8.93 o 
  12   1   1       81.89       80.90      5.32 o 
  13   1   1        5.03        2.63      2.64 o 
  14   1   1       11.84       19.93      4.84 o 
 -14   2   1       53.54       55.08      7.11 o 
 -13   2   1       33.27       24.70      5.16 o 
 -12   2   1       87.44       89.36      7.35 o 
 -11   2   1        1.58        3.06      1.64 o 
 -10   2   1        9.49       14.31      2.20 o 
  -9   2   1      263.84      288.07      7.52 o 
  -8   2   1      341.35      388.40      7.76 o 
  -7   2   1      131.64      156.03      3.58 o 
  -6   2   1      187.54      178.05      3.42 o 
  -5   2   1     1192.42     1294.88     15.91 o 
  -4   2   1      736.73      851.81     15.14 o 
  -3   2   1     3290.95     3370.59     29.76 o 
  -2   2   1      624.04      588.67      7.54 o 
  -1   2   1      491.18      484.89      5.23 o 
   0   2   1     1420.54     1442.21     14.83 o 
   1   2   1     3363.24     3353.52     27.30 o 
   2   2   1     2340.71     2383.70     19.86 o 
   3   2   1      755.20      828.27      9.63 o 
   4   2   1      703.66      772.94      9.38 o 
   5   2   1      840.91      866.77     10.54 o 
   6   2   1      862.27      902.31     12.57 o 
   7   2   1     1473.25     1502.32     19.25 o 
   8   2   1        0.85       -0.22      0.64 o 
   9   2   1      120.88      116.77      3.60 o 
  10   2   1      352.04      391.91     10.56 o 
  11   2   1       59.71       73.48      3.30 o 
  12   2   1       20.34       19.52      4.37 o 
  13   2   1      178.56      184.60     12.00 o 
  14   2   1       57.29       54.87      7.51 o 
 -14   3   1        0.82       -0.03      1.96 o 
 -13   3   1       80.93       80.23      6.65 o 
 -12   3   1        6.07        2.23      2.94 o 
 -11   3   1       27.14       24.41      3.56 o 
 -10   3   1        2.65        0.34      1.44 o 
  -9   3   1        0.69       -0.60      0.96 o 
  -8   3   1       27.55       26.95      2.31 o 
  -7   3   1       78.04       80.52      6.20 o 
  -6   3   1       72.94       81.77      3.09 o 
  -5   3   1       46.55       41.57      1.89 o 
  -4   3   1      230.51      249.62      3.82 o 
  -3   3   1      184.02      231.68      3.19 o 
  -2   3   1        5.29        3.34      0.47 o 
  -1   3   1       11.63       12.22      0.83 o 
   0   3   1        1.10        3.40      0.45 o 
   1   3   1       22.85       16.67      0.86 o 
   2   3   1      135.44      146.22      2.19 o 
   3   3   1      357.57      354.63      3.86 o 
   4   3   1      106.57      111.57      2.91 o 
   5   3   1      176.51      191.62      4.11 o 
   6   3   1      272.88      270.92      5.24 o 
   7   3   1       87.85       92.55      3.06 o 
   8   3   1        2.32        1.21      0.95 o 
   9   3   1        4.20        6.25      2.48 o 
  10   3   1        3.76        1.81      1.34 o 
  11   3   1        0.60        1.85      1.46 o 
  12   3   1        1.98        3.62      1.80 o 
  13   3   1       47.07       27.93      5.14 o 
 -13   4   1       69.76       68.18      8.60 o 
 -12   4   1       19.71       23.91      4.09 o 
 -11   4   1        2.79        1.01      1.90 o 
 -10   4   1      138.72      131.02     25.48 o 
  -9   4   1      274.61      284.96     10.05 o 
  -8   4   1        1.39        0.14      1.07 o 
  -7   4   1        6.92        6.58      1.30 o 
  -6   4   1       97.66       99.75      3.77 o 
  -5   4   1      716.14      716.81     11.61 o 
  -4   4   1       41.99       39.84      2.37 o 
  -3   4   1      173.55      170.38      5.87 o 
  -2   4   1        1.99        2.15      0.57 o 
  -1   4   1      422.03      431.53      5.82 o 
   0   4   1       76.82       89.52      2.26 o 
   1   4   1       58.89       76.62      1.93 o 
   2   4   1       19.06       18.19      1.21 o 
   3   4   1       67.50       51.39      2.21 o 
   4   4   1      571.22      554.19      8.33 o 
   5   4   1      530.89      558.76      8.62 o 
   6   4   1      140.54      147.00      4.62 o 
   7   4   1        0.28        0.40      0.72 o 
   8   4   1      298.59      296.94      9.97 o 
   9   4   1       19.40       17.21      3.49 o 
  10   4   1        3.83        1.79      1.41 o 
  11   4   1        5.59        4.60      2.00 o 
  12   4   1       17.26       19.72      3.32 o 
 -11   5   1        6.19        3.65      2.51 o 
 -10   5   1        0.16        0.00      2.00 o 
  -9   5   1        3.90        0.11      1.53 o 
  -8   5   1        0.88        1.96      1.42 o 
  -7   5   1       18.87       20.61      5.59 o 
  -6   5   1        5.66        5.57      1.69 o 
  -5   5   1        3.78        2.81      1.04 o 
  -4   5   1       24.53       20.51      2.08 o 
  -3   5   1        5.24        3.94      1.32 o 
  -2   5   1       19.08       10.82      1.77 o 
  -1   5   1        8.23        3.20      1.22 o 
   0   5   1       17.41       20.60      1.85 o 
   1   5   1        0.44        0.22      0.57 o 
   2   5   1        1.66        1.01      0.67 o 
   3   5   1       66.56       70.11      3.02 o 
   4   5   1        0.65       -0.07      0.76 o 
   5   5   1      120.99      128.12      4.47 o 
   6   5   1       39.10       41.68      4.01 o 
   7   5   1        7.86        6.03      2.64 o 
   8   5   1       96.16      123.81      5.85 o 
   9   5   1       13.15        6.36      4.39 o 
  10   5   1        4.49        4.17      2.09 o 
  11   5   1       38.33       34.75      5.33 o 
  -9   6   1       77.27       86.90      6.68 o 
  -8   6   1        1.17        4.40      2.28 o 
  -7   6   1       11.88        5.79      2.95 o 
  -6   6   1       22.07       21.34      5.68 o 
  -5   6   1       43.25       32.26      3.94 o 
  -4   6   1        0.02       -1.04      1.04 o 
  -3   6   1        4.01        1.09      2.11 o 
  -2   6   1       14.29       19.22      3.07 o 
  -1   6   1      147.52      115.50      8.36 o 
   0   6   1       39.69       39.83      3.75 o 
   1   6   1        0.09        0.85      1.16 o 
   2   6   1       62.44       58.64      3.37 o 
   3   6   1        0.08        0.75      0.95 o 
   4   6   1        0.33        1.19      1.11 o 
   5   6   1        1.01        1.15      1.10 o 
   6   6   1        0.10        0.02      1.22 o 
   7   6   1       42.30       63.35      4.78 o 
   8   6   1       52.43       54.67      4.72 o 
   9   6   1       25.96       21.50      9.91 o 
  -6   7   1        0.96        0.88      1.74 o 
  -5   7   1        3.07        1.70      1.93 o 
  -4   7   1       27.77       40.18      6.15 o 
  -3   7   1        4.51        2.74      2.18 o 
  -2   7   1        6.70        6.36      2.55 o 
  -1   7   1       18.93       18.94      4.93 o 
   3   7   1       12.03       14.73      2.71 o 
   4   7   1       42.08       59.85      4.68 o 
   5   7   1        3.31        1.21      1.47 o 
   6   7   1        0.57        0.67      1.44 o 
 -11   0   2        2.81        3.72      2.26 o 
 -10   0   2      623.45      637.55     20.08 o 
  -9   0   2       46.22       55.35      2.25 o 
  -8   0   2       55.88       54.05      2.84 o 
  -7   0   2      151.58      151.77      6.15 o 
  -6   0   2      630.60      742.38     13.69 o 
  -5   0   2     2818.97     3092.31     47.41 o 
  -4   0   2      678.29      639.29     16.33 o 
  -3   0   2     6581.88     6654.92    141.76 o 
  -2   0   2     2078.30     2093.02     32.44 o 
  -1   0   2     4913.10     4919.31     74.18 o 
   0   0   2      172.02      224.03      4.38 o 
   1   0   2     6263.57     6640.48     99.81 o 
   2   0   2       75.95       59.22      1.95 o 
   3   0   2      202.51      206.42      5.73 o 
   4   0   2     1551.82     1506.26     19.99 o 
   5   0   2       43.77       50.19      1.98 o 
   6   0   2      901.28      838.56     10.14 o 
   7   0   2      389.78      347.84      5.42 o 
   8   0   2      287.66      292.97      5.04 o 
   9   0   2      207.37      223.35      7.02 o 
  10   0   2      292.05      320.08     13.69 o 
  11   0   2       18.66       21.16      4.32 o 
  12   0   2       19.11       15.36      3.90 o 
  13   0   2       68.03       66.28      7.34 o 
  14   0   2        0.78        4.28      3.26 o 
 -14   1   2        2.80        4.67      2.70 o 
 -13   1   2       17.55       14.22      4.10 o 
 -12   1   2      138.23      136.42      8.79 o 
 -11   1   2        0.05        2.43      1.21 o 
 -10   1   2       88.37       82.02      4.26 o 
  -9   1   2      695.37      698.02     14.77 o 
  -8   1   2       48.36       51.96      2.96 o 
  -7   1   2      155.56      150.63      3.47 o 
  -6   1   2      308.22      362.69      4.67 o 
  -5   1   2     1033.53     1068.23     10.74 o 
  -4   1   2      579.00      639.22      7.23 o 
  -3   1   2      570.22      573.50      8.62 o 
  -2   1   2     1144.39     1190.96     15.65 o 
  -1   1   2     1191.23     1123.06     21.63 o 
   0   1   2     4101.04     4179.88     36.60 o 
   1   1   2     2186.32     2158.27     19.42 o 
   2   1   2       27.04       30.12      1.36 o 
   3   1   2       32.60       26.23      1.05 o 
   4   1   2     3670.39     3627.45     42.93 o 
   5   1   2      631.69      647.51      6.14 o 
   6   1   2        0.63        0.52      0.36 o 
   7   1   2      316.10      328.83      4.54 o 
   8   1   2       20.22       20.13      1.40 o 
   9   1   2      559.05      544.10      7.71 o 
  10   1   2       21.96       22.05      1.65 o 
  11   1   2        2.07        1.42      1.51 o 
  12   1   2       71.46       76.00      9.32 o 
  13   1   2       12.78       16.66      3.17 o 
  14   1   2       42.01       43.59      6.62 o 
 -14   2   2        9.67        7.72      3.52 o 
 -13   2   2       47.55       51.38      6.54 o 
 -12   2   2        1.85        5.40      5.50 o 
 -11   2   2       19.75       15.19      2.97 o 
 -10   2   2       15.50        8.18      2.39 o 
  -9   2   2       44.49       49.91      4.49 o 
  -8   2   2      238.60      249.16      6.47 o 
  -7   2   2        1.53        1.89      0.80 o 
  -6   2   2      704.71      724.86     10.19 o 
  -5   2   2       56.39       66.28      1.75 o 
  -4   2   2      158.03      135.98      1.98 o 
  -3   2   2      363.72      353.26      4.20 o 
  -2   2   2     1144.68     1171.63     12.20 o 
  -1   2   2        0.60        0.26      0.29 o 
   0   2   2       46.79       53.88      1.96 o 
   1   2   2      675.98      731.75      7.16 o 
   2   2   2       75.33       79.81      1.41 o 
   3   2   2       17.45       25.14      0.85 o 
   4   2   2      281.07      285.48      5.72 o 
   5   2   2      914.60      903.07     12.39 o 
   6   2   2       98.67       76.60      3.09 o 
   7   2   2        0.22       -0.24      0.52 o 
   8   2   2       15.31       14.25      1.32 o 
   9   2   2        0.24        0.28      0.70 o 
  10   2   2        9.60        6.89      1.15 o 
  11   2   2        0.00        0.23      0.84 o 
  12   2   2        9.28       13.99      2.43 o 
  13   2   2       27.48       26.26      5.62 o 
  14   2   2       19.27       17.80      4.98 o 
 -14   3   2       49.93       56.43      7.86 o 
 -13   3   2        6.35        6.18      6.69 o 
 -12   3   2        6.47       12.85      3.39 o 
 -11   3   2        0.12       -0.05      1.57 o 
 -10   3   2      113.97      119.11      8.71 o 
  -9   3   2      124.82       98.96      3.90 o 
  -8   3   2       13.99        8.88      2.06 o 
  -7   3   2       82.15       97.09      3.56 o 
  -6   3   2      399.30      373.46      7.25 o 
  -5   3   2        7.10       12.82      1.92 o 
  -4   3   2       35.23       40.59      2.09 o 
  -3   3   2        6.17        5.14      0.75 o 
  -2   3   2       41.90       25.48      1.48 o 
  -1   3   2       51.41       45.31      1.41 o 
   0   3   2       83.09      100.29      2.03 o 
   1   3   2       25.40       19.45      0.97 o 
   2   3   2       68.15       70.64      1.79 o 
   3   3   2        1.18        0.10      0.31 o 
   4   3   2        0.74       -0.41      0.41 o 
   5   3   2       89.31       93.91      2.83 o 
   6   3   2        3.73        2.75      0.74 o 
   7   3   2        8.96        5.08      1.31 o 
   8   3   2      386.02      350.45      6.93 o 
   9   3   2       51.51       69.31      4.37 o 
  10   3   2        1.42        1.68      1.17 o 
  11   3   2        2.79        0.51      1.39 o 
  12   3   2       66.78       56.76      4.52 o 
  13   3   2       34.75       53.48     14.85 o 
 -13   4   2       20.52       17.06      4.98 o 
 -12   4   2        0.00        0.81      1.97 o 
 -11   4   2       16.31       18.62      3.57 o 
 -10   4   2       17.51       20.04      3.46 o 
  -9   4   2       11.36       10.93      2.24 o 
  -8   4   2       20.85       16.23      4.03 o 
  -7   4   2        5.22        3.81      1.08 o 
  -6   4   2        0.07       -0.05      0.75 o 
  -5   4   2        5.85        5.45      1.27 o 
  -4   4   2      105.71      111.26      3.65 o 
  -3   4   2       27.32       28.61      2.27 o 
  -2   4   2      267.90      279.90      4.07 o 
  -1   4   2      196.12      206.61      3.42 o 
   0   4   2       77.67       79.18      1.94 o 
   1   4   2       19.40       24.75      1.33 o 
   2   4   2      103.34      125.77      2.69 o 
   3   4   2       74.03       81.29      2.64 o 
   4   4   2      110.69      127.40      3.49 o 
   5   4   2       23.43       32.47      1.91 o 
   6   4   2       55.53       49.68      2.39 o 
   7   4   2       37.60       33.97      2.42 o 
   8   4   2        1.49        2.68      1.55 o 
   9   4   2       23.98       21.91      4.61 o 
  10   4   2       15.30        7.46      4.43 o 
  11   4   2       16.52       18.13      3.10 o 
  12   4   2        0.01       -0.26      1.61 o 
 -11   5   2        6.90        6.55      3.45 o 
 -10   5   2       41.85       39.17      4.74 o 
  -9   5   2       10.99       11.96      2.79 o 
  -8   5   2       45.27       35.17      7.92 o 
  -7   5   2       48.84       48.29      4.48 o 
  -6   5   2        6.67        9.99      2.26 o 
  -5   5   2      120.31      128.81      4.48 o 
  -4   5   2      757.85      731.96     13.84 o 
  -3   5   2      126.01      121.57      4.07 o 
  -2   5   2      158.99      158.11      5.24 o 
  -1   5   2       11.17        6.42      1.97 o 
   0   5   2      352.01      340.85      5.19 o 
   1   5   2      152.56      144.47      3.51 o 
   2   5   2        0.07        0.41      0.62 o 
   3   5   2      101.96      101.96      3.11 o 
   4   5   2      318.90      314.04      5.92 o 
   5   5   2       76.77       77.40      3.40 o 
   6   5   2       16.79       15.91      2.46 o 
   7   5   2        8.42        8.12      2.57 o 
   8   5   2        1.64        0.69      1.61 o 
   9   5   2       33.85       40.55      5.34 o 
  10   5   2       48.82       55.39      5.00 o 
  11   5   2        2.44        4.76      2.30 o 
  -9   6   2       16.68       26.48      4.26 o 
  -8   6   2        0.51       -1.17      1.22 o 
  -7   6   2       19.96       21.78      3.89 o 
  -6   6   2        5.74        1.62      1.47 o 
  -5   6   2       27.45       18.66      5.39 o 
  -4   6   2        4.67        2.43      2.70 o 
  -3   6   2      130.67      139.58      5.59 o 
  -1   6   2       81.06       87.66      7.50 o 
   0   6   2        2.06        7.06      3.06 o 
   1   6   2       92.91       93.14      4.62 o 
   2   6   2       15.59       13.70      1.71 o 
   3   6   2       18.37       15.31      2.47 o 
   4   6   2       12.21       20.43      5.11 o 
   5   6   2        3.46        2.07      1.34 o 
   6   6   2       21.64       30.00      3.72 o 
   7   6   2       14.41       11.82      3.50 o 
   8   6   2        3.86        3.74      2.16 o 
   9   6   2        6.25        4.96      2.87 o 
  -6   7   2       21.02       25.39      4.22 o 
  -5   7   2       37.52       45.39      4.96 o 
  -4   7   2       22.54       24.55      6.93 o 
  -3   7   2        1.75        1.92      2.06 o 
  -2   7   2        2.85        5.24      2.36 o 
  -1   7   2        1.15       -0.12      1.85 o 
   3   7   2        0.01        0.08      3.69 o 
   4   7   2       69.55       87.16      5.69 o 
   5   7   2       63.22       78.13      5.36 o 
 -13   1   3       89.21       83.62      7.48 o 
 -12   1   3       18.32       18.51      3.89 o 
 -11   1   3       61.74       57.36      3.51 o 
 -10   1   3       63.52       61.70      4.42 o 
  -9   1   3      444.21      466.93     29.15 o 
  -8   1   3      105.51      118.01      2.85 o 
  -7   1   3      281.64      279.61      4.93 o 
  -6   1   3     1153.82     1166.79     13.16 o 
  -5   1   3     2694.13     2776.31     25.46 o 
  -4   1   3       23.80       21.58      0.89 o 
  -3   1   3     2673.53     2642.04     28.91 o 
  -2   1   3       23.13       38.66      1.40 o 
  -1   1   3      267.09      291.18      4.32 o 
   0   1   3       77.82       72.54      1.54 o 
   1   1   3        8.54       10.55      1.52 o 
   2   1   3      779.17      859.18      9.35 o 
   3   1   3      926.52      916.28      8.64 o 
   4   1   3      461.34      507.45      5.03 o 
   5   1   3       10.01       14.37      0.70 o 
   6   1   3       30.58       35.79      1.40 o 
   7   1   3       47.49       39.98      1.76 o 
   8   1   3       89.41       84.06      3.53 o 
   9   1   3       34.07       34.52      1.90 o 
  10   1   3       23.76       29.71      2.84 o 
  11   1   3      184.16      195.82      7.97 o 
  12   1   3       15.49       15.02      4.12 o 
  13   1   3        0.74        1.42      2.74 o 
  14   1   3        2.41        3.26      3.24 o 
 -14   2   3       19.73       20.49      4.81 o 
 -13   2   3        1.81       -0.66      2.13 o 
 -12   2   3       26.83       32.52      9.63 o 
 -11   2   3       60.39       62.75      4.39 o 
 -10   2   3        0.20        1.92      1.05 o 
  -9   2   3        1.01        0.98      0.81 o 
  -8   2   3        8.15        7.65      1.29 o 
  -7   2   3      139.54      154.85      7.87 o 
  -6   2   3        3.00        1.86      0.72 o 
  -5   2   3      659.07      690.10      7.73 o 
  -4   2   3      130.33      176.46      2.83 o 
  -3   2   3       24.76       27.04      0.99 o 
  -2   2   3      437.63      438.29      5.19 o 
  -1   2   3       12.71       16.46      1.19 o 
   0   2   3       70.80       71.48      1.98 o 
   1   2   3      949.22      995.84      8.66 o 
   2   2   3     1372.73     1461.41     12.24 o 
   3   2   3      563.39      599.10      6.27 o 
   4   2   3      195.95      194.30      3.16 o 
   5   2   3      630.36      704.14      8.20 o 
   6   2   3      345.73      357.03      6.16 o 
   7   2   3       44.66       36.92      2.47 o 
   8   2   3        5.31        6.15      1.31 o 
   9   2   3        2.50        2.74      0.92 o 
  10   2   3       94.36       98.50      3.25 o 
  11   2   3        2.31        3.27      1.73 o 
  12   2   3        0.85       -1.15      1.30 o 
  13   2   3       21.61       22.01      5.36 o 
  14   2   3       74.43       72.89      8.76 o 
 -14   3   3        0.03        0.81      2.13 o 
 -13   3   3        1.67        2.20      3.40 o 
 -12   3   3        8.56        8.12      4.99 o 
 -11   3   3        5.14        3.03      3.00 o 
 -10   3   3        8.46        6.27      2.73 o 
  -9   3   3        9.58        8.20      1.38 o 
  -8   3   3       29.01       31.64      2.16 o 
  -7   3   3       12.05        9.95      1.50 o 
  -6   3   3       46.88       45.77      3.08 o 
  -5   3   3        5.26        8.20      1.49 o 
  -4   3   3      219.79      187.26      4.45 o 
  -3   3   3       28.49       37.92      3.52 o 
  -2   3   3        0.21        0.62      0.52 o 
  -1   3   3      300.27      297.69      3.65 o 
   0   3   3      680.62      711.19      7.00 o 
   1   3   3      198.70      236.19      3.22 o 
   2   3   3        2.00        4.13      0.60 o 
   3   3   3      482.48      514.76      5.50 o 
   4   3   3      600.85      641.42      8.26 o 
   5   3   3      364.70      380.85      6.67 o 
   6   3   3       47.20       47.52      2.20 o 
   7   3   3      140.73      149.82      4.16 o 
   8   3   3        3.03        1.63      0.76 o 
   9   3   3       56.17       54.52      4.72 o 
  10   3   3        3.08        3.47      1.56 o 
  11   3   3        8.36        4.12      2.03 o 
  12   3   3       63.80       56.53      5.50 o 
  13   3   3       51.44       60.07      4.90 o 
 -13   4   3        3.63        1.32      2.28 o 
 -12   4   3       21.42       23.77      6.83 o 
 -11   4   3        7.13        8.35      2.30 o 
 -10   4   3       80.35      108.31      5.42 o 
  -9   4   3       17.66       22.08      3.43 o 
  -8   4   3       30.57       34.49      3.77 o 
  -7   4   3       11.72        9.59      1.57 o 
  -6   4   3      460.64      482.29     10.80 o 
  -5   4   3      284.03      255.84      6.89 o 
  -4   4   3       86.98       75.43      6.59 o 
  -3   4   3        0.47        0.99      0.84 o 
  -2   4   3      194.36      174.68      3.92 o 
  -1   4   3        2.07        0.46      0.40 o 
   0   4   3        9.68       13.11      0.93 o 
   1   4   3      249.54      259.89      4.06 o 
   2   4   3       36.01       35.49      1.73 o 
   3   4   3       12.96       14.76      1.32 o 
   4   4   3       66.79       55.22      2.31 o 
   5   4   3      598.82      610.11      8.72 o 
   6   4   3      119.97      128.21      3.63 o 
   7   4   3        6.95        8.37      1.44 o 
   8   4   3       69.44       94.74      6.37 o 
   9   4   3       53.20       47.27      5.53 o 
  10   4   3        0.05       -1.13      1.23 o 
  11   4   3       44.01       40.96      5.43 o 
  12   4   3        1.36        1.19      2.80 o 
 -11   5   3        0.46       -0.66      1.75 o 
 -10   5   3        1.22        2.80      1.84 o 
  -9   5   3       21.47       27.44      3.40 o 
  -8   5   3       37.61       29.76      3.98 o 
  -7   5   3        6.38        3.02      1.50 o 
  -6   5   3        0.91       -0.23      1.03 o 
  -5   5   3       14.72       15.57      1.95 o 
  -4   5   3       21.25       26.73      2.32 o 
  -3   5   3      165.15      173.86      5.71 o 
  -2   5   3      254.05      230.87      6.48 o 
  -1   5   3       70.51       63.92      3.24 o 
   0   5   3       76.11       76.72      2.80 o 
   1   5   3      217.89      243.68      4.73 o 
   2   5   3      260.73      240.89      4.83 o 
   3   5   3       66.35       56.91      2.86 o 
   4   5   3      129.13      134.92      3.77 o 
   5   5   3      244.76      248.02      6.47 o 
   6   5   3        3.51        0.34      1.04 o 
   7   5   3        1.71        2.38      1.51 o 
   8   5   3        7.03        2.03      2.61 o 
   9   5   3        4.69        2.41      1.81 o 
  10   5   3        8.91        6.24      2.50 o 
  11   5   3       10.31        8.40      3.18 o 
  -9   6   3        7.74        1.43      1.79 o 
  -8   6   3      110.04      112.13      7.19 o 
  -7   6   3        0.29        2.34      1.52 o 
  -6   6   3       26.77       31.31      4.15 o 
  -5   6   3      153.36      129.94      6.84 o 
  -4   6   3       22.80       14.08      2.95 o 
  -3   6   3      209.11      216.49     11.05 o 
  -2   6   3       68.35       60.05      6.77 o 
  -1   6   3        4.10        1.77      2.10 o 
   0   6   3       47.26       44.71      6.01 o 
   1   6   3      182.43      177.69      8.18 o 
   2   6   3       43.74       46.95      3.17 o 
   3   6   3        9.61        5.89      3.13 o 
   4   6   3       16.99       22.36      2.93 o 
   5   6   3        0.19       -0.10      1.21 o 
   6   6   3        3.50        0.07      1.19 o 
   7   6   3       44.65       53.25     12.69 o 
   8   6   3      195.15      239.61     11.51 o 
  -6   7   3        7.93        2.47      3.00 o 
  -5   7   3        4.44        2.23      2.13 o 
  -4   7   3        2.60       -0.88      1.36 o 
  -3   7   3        0.28        1.85      2.05 o 
  -2   7   3      103.36      110.49      7.34 o 
  -1   7   3        9.17        4.75      3.38 o 
   0   7   3       14.55       11.44      4.12 o 
   3   7   3       45.60       45.83      8.86 o 
   4   7   3        0.91        1.30      3.79 o 
   5   7   3        5.49        4.81      2.80 o 
 -10   0   4      471.03      440.09     15.14 o 
  -9   0   4      645.56      655.24     11.46 o 
  -8   0   4      226.96      241.61      5.57 o 
  -7   0   4       46.78       41.60      2.01 o 
  -6   0   4      240.82      312.90      6.06 o 
  -5   0   4      308.47      316.89     10.35 o 
  -4   0   4     1723.59     1726.82     40.01 o 
  -3   0   4       54.00       50.04      3.09 o 
  -2   0   4        6.81        3.24      1.04 o 
  -1   0   4    20273.73    19141.66    407.57 o 
   0   0   4     3377.92     3343.84     51.58 o 
   1   0   4      135.87      158.59      4.12 o 
   2   0   4     2457.56     2418.41     37.57 o 
   3   0   4     1345.19     1268.43     21.21 o 
   4   0   4        0.25        0.37      0.61 o 
   5   0   4      419.33      409.33      8.16 o 
   6   0   4       24.90       31.79      2.21 o 
   7   0   4      143.18      139.79      3.63 o 
   8   0   4      156.82      161.31      4.99 o 
   9   0   4      364.66      338.92     14.17 o 
  10   0   4      391.41      384.28     15.97 o 
  11   0   4        1.35       -0.43      1.69 o 
  12   0   4       30.75       41.82      6.11 o 
  13   0   4       25.09       19.95      5.07 o 
  14   0   4       11.21       18.03      5.13 o 
 -12   1   4        1.82       -1.14      1.52 o 
 -11   1   4       24.21       21.32      1.99 o 
 -10   1   4       13.37       20.10      6.42 o 
  -9   1   4        8.65        7.68      1.93 o 
  -8   1   4       54.04       62.71      2.22 o 
  -7   1   4        0.91        0.63      0.51 o 
  -6   1   4      314.53      289.95      4.61 o 
  -5   1   4      533.01      540.84      6.99 o 
  -4   1   4       57.44       58.57      1.67 o 
  -3   1   4        0.16        0.85      0.47 o 
  -2   1   4       40.40       49.50      2.18 o 
  -1   1   4       19.84       22.18      2.60 o 
   0   1   4     4391.42     4403.41     67.43 o 
   1   1   4       31.58       24.76      1.11 o 
   2   1   4      269.75      297.10      4.66 o 
   3   1   4       26.76       29.44      1.02 o 
   4   1   4       17.16       16.20      0.81 o 
   5   1   4       49.52       48.95      1.74 o 
   6   1   4       40.51       34.76      1.40 o 
   7   1   4        1.74        1.37      0.57 o 
   8   1   4       59.51       67.06      2.31 o 
   9   1   4      654.20      623.50     12.36 o 
  10   1   4        7.13        8.14      1.24 o 
  11   1   4       40.74       41.41      4.16 o 
  12   1   4       66.91       65.38      9.84 o 
  13   1   4        0.28       -0.97      1.79 o 
  14   1   4        0.08       -1.68      1.68 o 
 -14   2   4        1.51        4.38      2.87 o 
 -13   2   4       35.53       49.36     18.57 o 
 -12   2   4        6.82       12.88      4.24 o 
 -11   2   4       17.93       15.47      3.24 o 
 -10   2   4      142.03      135.30      9.64 o 
  -9   2   4       99.75      122.96      8.83 o 
  -8   2   4        0.65        1.33      0.88 o 
  -7   2   4       20.11       16.83      1.63 o 
  -6   2   4       14.66       15.38      1.14 o 
  -5   2   4      854.99      836.86     10.25 o 
  -4   2   4        0.28        0.20      0.46 o 
  -3   2   4      287.69      251.17      4.66 o 
  -2   2   4        6.02        7.72      0.88 o 
  -1   2   4        9.56       12.54      1.54 o 
   0   2   4       32.94       31.00      2.13 o 
   1   2   4     1294.09     1314.73     13.13 o 
   2   2   4      131.91      132.05      2.25 o 
   3   2   4      426.09      441.19      5.10 o 
   4   2   4       27.09       29.58      1.07 o 
   5   2   4       72.74       67.88      2.37 o 
   6   2   4        9.30        9.24      1.09 o 
   7   2   4       33.36       40.08      2.20 o 
   8   2   4       33.63       28.77      1.86 o 
   9   2   4       30.13       26.31      2.26 o 
  10   2   4       76.28       72.63      3.20 o 
  11   2   4       12.97       13.87      3.34 o 
  12   2   4       93.41      102.35      5.87 o 
  13   2   4       16.42       11.15      4.42 o 
  14   2   4        2.96        3.89      3.21 o 
 -14   3   4       10.04       15.27      3.32 o 
 -13   3   4        1.10        3.71      2.19 o 
 -12   3   4        1.88        2.41      2.31 o 
 -11   3   4        0.45        0.91      1.70 o 
 -10   3   4       91.74      100.81     14.63 o 
  -9   3   4      214.88      219.17      6.95 o 
  -8   3   4        3.01        1.29      1.02 o 
  -7   3   4       30.01       32.38      2.35 o 
  -6   3   4     1077.55     1020.67     14.92 o 
  -5   3   4       58.93       63.67      3.31 o 
  -4   3   4      194.71      191.85      4.29 o 
  -3   3   4      160.41      149.17      3.68 o 
  -2   3   4     1329.12     1368.11     15.83 o 
  -1   3   4      396.44      424.66      5.05 o 
   0   3   4      168.10      190.33      2.87 o 
   1   3   4       48.89       56.37      1.58 o 
   2   3   4      552.73      601.59      6.38 o 
   3   3   4       79.40       74.87      2.24 o 
   4   3   4      482.49      462.06      7.43 o 
   5   3   4       27.78       29.92      1.95 o 
   6   3   4        2.53        1.06      0.67 o 
   7   3   4       65.56       70.85      3.67 o 
   8   3   4        5.44        5.67      1.13 o 
   9   3   4      119.56      114.33      5.14 o 
  10   3   4       89.43      101.10     10.62 o 
  11   3   4       83.65       84.20     10.99 o 
  12   3   4       62.41       81.48      7.87 o 
  13   3   4       37.40       53.33      9.73 o 
 -13   4   4       11.20       20.29      9.78 o 
 -12   4   4        1.22       -0.25      2.36 o 
 -11   4   4        0.12        0.30      1.60 o 
 -10   4   4        0.57        0.50      1.35 o 
  -9   4   4        9.20        3.63      2.79 o 
  -8   4   4       47.39       43.36      3.49 o 
  -7   4   4       68.98       55.85      3.77 o 
  -6   4   4      116.26      114.85      6.62 o 
  -5   4   4        2.32        1.51      0.87 o 
  -4   4   4       72.09       59.52      3.32 o 
  -3   4   4        0.04        0.48      0.66 o 
  -2   4   4        4.77        4.49      1.03 o 
  -1   4   4       24.43       25.93      1.42 o 
   0   4   4      214.10      181.98      3.04 o 
   1   4   4      299.07      317.31      4.33 o 
   2   4   4      135.16      121.60      3.63 o 
   3   4   4      419.95      388.81      6.19 o 
   4   4   4      400.85      377.55      6.28 o 
   5   4   4      502.96      493.60      9.51 o 
   6   4   4       21.58       23.17      2.78 o 
   7   4   4       54.55       51.05      4.09 o 
   8   4   4      378.19      367.24      9.85 o 
   9   4   4       64.37       79.12     11.21 o 
  10   4   4        3.70        1.61      1.80 o 
  11   4   4        9.13       10.15      2.61 o 
  12   4   4        0.10        0.23      2.10 o 
 -11   5   4        1.51        0.30      1.76 o 
 -10   5   4        7.14        8.94      2.44 o 
  -9   5   4       25.76       24.02      3.23 o 
  -8   5   4        3.67        2.53      1.46 o 
  -7   5   4      179.08      154.92      7.37 o 
  -6   5   4        4.15        5.06      1.61 o 
  -5   5   4       30.45       30.03      2.26 o 
  -4   5   4        5.64        8.04      1.81 o 
  -3   5   4      185.08      184.35     11.85 o 
  -2   5   4       13.87       16.54      2.01 o 
  -1   5   4        1.92        1.27      0.81 o 
   0   5   4       14.43       17.03      1.84 o 
   1   5   4       46.42       45.60      2.65 o 
   2   5   4      504.87      528.15      7.89 o 
   3   5   4       91.68      102.71      3.21 o 
   4   5   4        2.65        2.22      0.83 o 
   5   5   4        7.80        5.86      1.32 o 
   6   5   4      235.91      244.20      7.92 o 
   7   5   4       72.68       82.74      9.58 o 
   8   5   4        2.56        3.12      2.25 o 
   9   5   4       12.28        9.45      3.61 o 
  10   5   4       12.79        8.68      5.50 o 
  -9   6   4        6.93       10.58      3.71 o 
  -8   6   4       79.75       96.32     10.04 o 
  -7   6   4      157.48      197.26      8.97 o 
  -6   6   4        0.44       -0.16      1.25 o 
  -5   6   4       27.87       29.36      5.33 o 
  -4   6   4      264.11      279.27     10.18 o 
  -2   6   4       10.14        3.42      7.48 o 
  -1   6   4       35.05       40.93      5.93 o 
   0   6   4       30.16       25.57      5.07 o 
   1   6   4       39.94       51.73      4.99 o 
   2   6   4        5.90        2.03      1.57 o 
   3   6   4       49.32       58.59      4.18 o 
   4   6   4        5.73        1.65      1.64 o 
   5   6   4        6.83        6.20      2.26 o 
   6   6   4       18.43       19.89      5.14 o 
   7   6   4       13.76       14.42      4.24 o 
   8   6   4        2.91        2.04      2.17 o 
  -6   7   4        4.84        5.18      2.99 o 
  -5   7   4        0.16       -0.35      1.49 o 
  -4   7   4        1.73        1.96      1.54 o 
  -3   7   4        2.89        1.37      1.97 o 
  -2   7   4        8.53        5.68      3.50 o 
  -1   7   4       33.63       31.42      5.97 o 
   0   7   4       11.49       15.33      4.45 o 
   1   7   4       30.68       16.62      4.65 o 
   3   7   4       68.08       83.93     11.09 o 
   4   7   4        3.47        1.72      2.05 o 
   5   7   4        7.34        2.10      3.11 o 
 -11   1   5       12.71       17.47      2.48 o 
 -10   1   5       15.79       21.94      2.20 o 
  -9   1   5       69.34       64.88      3.99 o 
  -8   1   5        1.42        1.04      0.60 o 
  -7   1   5      235.31      217.95      4.06 o 
  -6   1   5        6.70        9.08      0.94 o 
  -5   1   5      417.87      454.53      6.25 o 
  -4   1   5      108.50      118.67      2.88 o 
  -3   1   5     1026.28     1101.92     13.87 o 
  -2   1   5      679.03      624.86      8.60 o 
  -1   1   5       74.68       56.71      2.05 o 
   0   1   5     1209.12     1149.48     16.02 o 
   1   1   5     4628.80     4717.39     86.72 o 
   2   1   5       39.86       46.47      1.52 o 
   3   1   5        0.48        0.20      0.42 o 
   4   1   5      234.03      234.78      4.11 o 
   5   1   5      494.83      486.46      5.92 o 
   6   1   5        5.79        6.61      0.68 o 
   7   1   5      130.47      121.05      3.05 o 
   8   1   5       58.53       55.75      4.00 o 
   9   1   5       69.30       62.06      2.97 o 
  10   1   5      139.32      141.62      4.88 o 
  11   1   5       14.69       20.52      3.31 o 
  12   1   5        2.39       -0.30      1.77 o 
  13   1   5        7.18        7.12      2.54 o 
  14   1   5        1.92        3.53      2.14 o 
 -13   2   5       62.35       51.86      6.21 o 
 -12   2   5       56.89       69.90     18.54 o 
 -11   2   5        7.97        9.49      1.88 o 
 -10   2   5        1.83        1.00      1.05 o 
  -9   2   5      135.14      143.46      4.38 o 
  -8   2   5      221.69      229.51      5.49 o 
  -7   2   5        3.41        2.36      0.87 o 
  -6   2   5       56.57       58.00      2.00 o 
  -5   2   5       50.54       53.91      1.92 o 
  -4   2   5        3.67        5.75      0.88 o 
  -3   2   5       15.82       18.70      1.34 o 
  -2   2   5      415.69      422.05      6.79 o 
  -1   2   5      521.73      504.81      6.94 o 
   0   2   5      919.27      899.56     12.30 o 
   1   2   5      791.55      792.03      8.81 o 
   2   2   5       99.84       93.85      2.33 o 
   3   2   5       94.83      100.36      2.31 o 
   4   2   5       92.65      107.70      2.49 o 
   5   2   5      217.10      216.19      4.56 o 
   6   2   5      101.03       96.35      3.05 o 
   7   2   5        0.20        0.89      0.65 o 
   8   2   5       57.09       58.82      3.54 o 
   9   2   5        8.28        8.12      1.25 o 
  10   2   5       17.88       19.13      2.53 o 
  11   2   5       54.26       53.81      4.09 o 
  12   2   5        4.36        4.05      1.78 o 
  13   2   5       14.94       13.54      3.20 o 
 -14   3   5       48.51       82.04     25.22 o 
 -13   3   5        0.05        0.99      2.26 o 
 -12   3   5        0.51        0.15      1.70 o 
 -11   3   5        1.59       -0.90      1.21 o 
 -10   3   5        0.09        0.09      1.22 o 
  -9   3   5       33.94       33.80      2.62 o 
  -8   3   5        0.97        1.02      0.97 o 
  -7   3   5        9.06        6.87      1.40 o 
  -6   3   5       36.18       33.84      2.31 o 
  -5   3   5       53.29       44.13      2.13 o 
  -4   3   5       32.28       31.25      2.05 o 
  -3   3   5        2.74        2.28      0.66 o 
  -2   3   5      457.60      485.20      7.17 o 
  -1   3   5      485.38      461.88      6.04 o 
   0   3   5      108.21      118.53      2.32 o 
   1   3   5       47.47       51.14      2.08 o 
   2   3   5      443.59      452.61      5.74 o 
   3   3   5       39.51       47.66      2.16 o 
   4   3   5      199.18      214.18      6.50 o 
   5   3   5       46.11       44.96      2.64 o 
   6   3   5       12.09        9.15      1.33 o 
   7   3   5       11.55        9.85      1.31 o 
   8   3   5        3.04        1.90      0.88 o 
   9   3   5      167.70      177.48      5.68 o 
  10   3   5      163.82      148.56      8.58 o 
  11   3   5       34.44       37.17      4.03 o 
  12   3   5       16.33       24.07      3.49 o 
  13   3   5        5.67        1.71      1.90 o 
 -13   4   5       11.64       12.10      3.42 o 
 -12   4   5       10.47       12.21      2.67 o 
 -11   4   5      140.61      157.79      7.95 o 
 -10   4   5      188.08      196.39      8.61 o 
  -9   4   5       16.87       13.52      2.38 o 
  -8   4   5       78.35       77.04      6.04 o 
  -7   4   5      238.40      234.08      6.92 o 
  -6   4   5      375.61      337.31     18.35 o 
  -5   4   5        1.47        2.10      1.07 o 
  -4   4   5      189.25      198.32      6.11 o 
  -3   4   5       13.88       10.43      1.32 o 
  -2   4   5      432.31      451.56      9.07 o 
  -1   4   5        0.85        0.35      0.85 o 
   0   4   5      238.87      206.13      4.41 o 
   1   4   5        7.77        6.58      0.88 o 
   2   4   5      576.13      590.25      8.48 o 
   3   4   5       19.38       20.67      1.63 o 
   4   4   5        0.27        0.05      0.68 o 
   5   4   5        0.19        0.16      0.78 o 
   6   4   5      377.29      425.89      9.06 o 
   7   4   5        0.85        1.69      1.11 o 
   8   4   5        2.71        1.30      1.22 o 
   9   4   5       90.55       92.77      7.02 o 
  10   4   5       31.07       28.23      3.68 o 
  11   4   5       15.41       18.48      4.01 o 
  12   4   5        0.70       -1.10      1.68 o 
 -11   5   5        9.46        5.36      2.23 o 
 -10   5   5       18.89       21.04      3.67 o 
  -9   5   5        0.01        0.00      1.41 o 
  -8   5   5        5.75        6.65      1.98 o 
  -7   5   5       11.13        5.81      3.19 o 
  -6   5   5       16.61        8.24      3.98 o 
  -5   5   5        0.00        0.48      0.98 o 
  -4   5   5      146.27      142.79      8.12 o 
  -3   5   5      128.11      111.63     11.26 o 
  -2   5   5        4.25        0.72      1.03 o 
  -1   5   5      428.72      425.68      8.61 o 
   0   5   5       74.96       74.33      3.94 o 
   1   5   5        5.73        5.89      1.38 o 
   2   5   5       36.49       39.53      2.14 o 
   3   5   5       29.42       38.61      2.49 o 
   4   5   5       88.47       86.04      3.48 o 
   5   5   5        0.06        0.90      1.10 o 
   6   5   5        4.35        2.56      1.93 o 
   7   5   5       23.02       23.79      5.15 o 
   8   5   5        0.20        1.02      1.56 o 
   9   5   5       26.17       29.62      6.08 o 
  10   5   5        1.77        0.99      2.02 o 
  -9   6   5        0.48        0.90      1.77 o 
  -8   6   5        2.84        1.49      1.75 o 
  -7   6   5       10.11       10.07      6.02 o 
  -6   6   5       51.17       55.76      5.19 o 
  -5   6   5       36.44       28.89      3.89 o 
  -4   6   5       60.19       44.16      5.15 o 
  -3   6   5        5.49        0.16      1.35 o 
  -1   6   5        3.16        2.32      2.55 o 
   0   6   5        0.24        0.09      2.36 o 
   1   6   5        4.15        6.06      2.45 o 
   2   6   5       11.57        4.39      3.92 o 
   3   6   5        4.95        3.14      1.56 o 
   4   6   5        1.69        1.72      1.28 o 
   5   6   5        0.79        0.36      1.34 o 
   6   6   5        0.32        0.40      1.54 o 
   7   6   5      117.82      148.73      9.08 o 
   8   6   5        3.90        3.78      3.53 o 
  -5   7   5       25.56       32.46      4.54 o 
  -4   7   5        0.74        0.75      1.83 o 
  -3   7   5       47.19       36.50      4.66 o 
  -2   7   5       23.64       25.03      5.50 o 
  -1   7   5        2.45        1.31      2.75 o 
   0   7   5        3.05        3.04      2.93 o 
   1   7   5        2.96        3.29      3.73 o 
   2   7   5        2.86       11.98      4.25 o 
   3   7   5        4.87        3.42      4.61 o 
   4   7   5       10.22        3.36      3.67 o 
 -10   0   6      176.11      174.93      8.98 o 
  -9   0   6        0.01        0.62      0.98 o 
  -8   0   6      252.11      232.29      7.16 o 
  -7   0   6     1046.39      996.10     12.92 o 
  -6   0   6      198.76      185.01      4.52 o 
  -5   0   6      292.70      273.25      7.32 o 
  -4   0   6        9.61       13.97      1.67 o 
  -3   0   6     2435.33     2533.37     42.94 o 
  -2   0   6      205.54      180.74      5.37 o 
  -1   0   6      509.16      529.37     15.13 o 
   0   0   6     1074.21     1223.77     22.33 o 
   1   0   6      327.23      369.63      8.70 o 
   2   0   6      159.32      196.36      4.61 o 
   3   0   6      168.59      152.83      4.11 o 
   4   0   6       17.28       19.36      1.64 o 
   5   0   6      727.43      686.01     11.88 o 
   6   0   6      544.50      555.05     10.50 o 
   7   0   6      111.22      105.48      3.99 o 
   8   0   6       43.90       46.23      2.95 o 
   9   0   6      285.15      270.21     13.15 o 
  10   0   6      153.50      144.63      9.62 o 
  11   0   6        1.73       -0.71      1.86 o 
  12   0   6       13.01        5.94      3.24 o 
  13   0   6       13.75        8.48      4.07 o 
  14   0   6       26.47       31.18      6.73 o 
 -11   1   6      258.25      310.89     40.48 o 
 -10   1   6       17.28       15.52      2.00 o 
  -9   1   6       91.80       99.61      3.28 o 
  -8   1   6        0.14        0.09      0.60 o 
  -7   1   6       17.08       15.29      1.11 o 
  -6   1   6      324.22      339.11      4.87 o 
  -5   1   6      437.07      414.77      6.80 o 
  -4   1   6      108.99      126.71      3.13 o 
  -3   1   6       34.57       34.08      2.50 o 
  -2   1   6       39.82       52.96      1.89 o 
  -1   1   6     2595.11     2533.77     26.64 o 
   0   1   6     1631.85     1723.49     18.84 o 
   1   1   6      622.39      580.55      7.70 o 
   2   1   6       44.73       50.35      1.63 o 
   3   1   6       23.13       24.25      1.21 o 
   4   1   6      136.77      145.89      2.95 o 
   5   1   6      790.76      785.47      9.36 o 
   6   1   6      326.89      341.48      5.33 o 
   7   1   6       21.35       18.93      1.79 o 
   8   1   6        0.07        0.06      0.81 o 
   9   1   6       10.67        9.36      1.79 o 
  10   1   6      114.41      118.66      5.21 o 
  11   1   6       23.73       23.67      6.50 o 
  12   1   6        0.11        0.18      1.71 o 
  13   1   6        4.45        0.88      2.98 o 
 -13   2   6        7.13        5.48      2.24 o 
 -12   2   6       32.28       39.24      4.00 o 
 -11   2   6        2.13        2.71      1.78 o 
 -10   2   6      241.90      265.65      6.44 o 
  -9   2   6        4.71        1.92      1.04 o 
  -8   2   6      117.34      122.49      3.88 o 
  -7   2   6        0.30       -0.16      0.57 o 
  -6   2   6      104.06      111.95      2.92 o 
  -5   2   6      715.03      681.45     10.22 o 
  -4   2   6       94.05      104.43      3.03 o 
  -3   2   6      126.72       96.27      2.82 o 
  -2   2   6     1316.87     1267.33     14.76 o 
  -1   2   6        1.69        5.88      0.80 o 
   0   2   6     1439.78     1461.74     16.69 o 
   1   2   6        0.71        0.37      0.39 o 
   2   2   6      277.11      297.38      4.49 o 
   3   2   6      868.37      858.82      9.84 o 
   4   2   6       88.57       99.08      2.43 o 
   5   2   6      134.12      108.50      2.93 o 
   6   2   6      301.76      286.03      7.03 o 
   7   2   6        0.71        1.59      0.76 o 
   8   2   6      115.31      111.85      4.17 o 
   9   2   6       26.39       20.10      1.78 o 
  10   2   6       22.73       17.63      2.20 o 
  11   2   6       29.50       31.18      3.91 o 
  12   2   6        1.16        0.81      1.86 o 
  13   2   6       36.18       39.15      4.93 o 
 -14   3   6        0.35        0.48      2.18 o 
 -13   3   6        1.51        3.83      2.30 o 
 -12   3   6       10.07        7.47      2.56 o 
 -11   3   6       45.11       52.63      6.67 o 
 -10   3   6       13.91        4.33      2.43 o 
  -9   3   6        0.46        0.28      1.03 o 
  -8   3   6       26.56       23.05      2.92 o 
  -7   3   6      218.91      218.84      5.67 o 
  -6   3   6       16.34       12.74      1.55 o 
  -5   3   6        6.25        3.02      0.85 o 
  -4   3   6        2.68        2.86      1.19 o 
  -3   3   6        1.25        1.26      0.66 o 
  -2   3   6      167.99      151.48      3.51 o 
  -1   3   6       10.15       13.29      1.22 o 
   0   3   6       63.58       60.50      1.87 o 
   1   3   6        2.81        5.26      0.78 o 
   2   3   6        3.57        2.81      0.74 o 
   3   3   6       59.05       64.48      2.49 o 
   4   3   6       36.47       29.06      1.94 o 
   5   3   6        0.41        0.95      0.61 o 
   6   3   6       42.25       44.48      2.53 o 
   7   3   6      133.95      129.19      4.14 o 
   8   3   6       18.28       14.73      1.82 o 
   9   3   6        6.12        2.29      1.42 o 
  10   3   6        0.22        0.03      1.22 o 
  11   3   6        8.12        6.74      2.08 o 
  12   3   6       20.32       18.72      2.67 o 
 -12   4   6        0.93       -0.94      1.70 o 
 -11   4   6       83.34       95.99      6.48 o 
 -10   4   6      118.19      132.80     10.04 o 
  -9   4   6       93.96       91.30      5.16 o 
  -8   4   6        0.01        0.40      1.34 o 
  -7   4   6      116.06      109.66      4.84 o 
  -6   4   6      397.67      385.29     16.74 o 
  -5   4   6        0.01       -0.49      0.86 o 
  -4   4   6       95.63      107.36      4.44 o 
  -3   4   6       10.78        9.79      1.39 o 
  -2   4   6       42.12       50.32      2.26 o 
  -1   4   6       38.65       45.55      2.19 o 
   0   4   6       23.23       22.85      1.67 o 
   1   4   6        5.97        3.90      0.85 o 
   2   4   6        5.62        4.30      1.24 o 
   3   4   6       28.89       29.27      2.75 o 
   4   4   6      158.48      161.04      4.46 o 
   5   4   6       46.60       56.52      2.92 o 
   6   4   6       21.66       24.72      2.89 o 
   7   4   6       17.99       20.20      2.71 o 
   8   4   6        1.32       -0.40      1.16 o 
   9   4   6       11.20       18.13      3.68 o 
  10   4   6       31.41       37.53      4.09 o 
  11   4   6       16.30       13.67      2.97 o 
 -11   5   6       15.03       12.85      3.10 o 
 -10   5   6        0.08        0.12      1.59 o 
  -9   5   6       20.55       19.43      3.67 o 
  -8   5   6        1.24       -0.29      1.36 o 
  -7   5   6       10.42        7.60      3.48 o 
  -6   5   6       55.08       48.66      9.28 o 
  -5   5   6      271.49      252.78     13.10 o 
  -4   5   6      109.70      102.53      6.30 o 
  -3   5   6      222.99      199.86     11.60 o 
  -2   5   6        0.25        1.05      1.06 o 
  -1   5   6      442.33      451.95      9.06 o 
   0   5   6      282.19      275.87      7.87 o 
   1   5   6      261.82      280.69      8.18 o 
   2   5   6       71.58       79.96      3.66 o 
   3   5   6      375.04      373.70      8.32 o 
   4   5   6       48.27       51.59      3.82 o 
   5   5   6       90.71       97.28      5.03 o 
   6   5   6       98.46      118.83      5.66 o 
   7   5   6        5.04        4.33      1.69 o 
   8   5   6        2.55        3.07      1.78 o 
   9   5   6       23.99       26.40      3.70 o 
  10   5   6       24.83       31.42      5.88 o 
  -9   6   6       11.76        8.77      3.89 o 
  -8   6   6        0.00        0.37      1.51 o 
  -7   6   6       61.58       80.07     16.05 o 
  -6   6   6       20.73       25.24      3.90 o 
  -5   6   6        0.00       -1.12      1.12 o 
  -4   6   6        8.45        5.18      3.69 o 
  -3   6   6        3.22        0.56      1.62 o 
  -2   6   6       13.14       14.87      3.56 o 
  -1   6   6        7.61       16.40      4.42 o 
   0   6   6       49.08       48.91      6.91 o 
   1   6   6       27.33       23.14      4.48 o 
   2   6   6       11.96        3.48      3.81 o 
   3   6   6       14.54        8.25      4.21 o 
   4   6   6       30.60       29.36      4.58 o 
   5   6   6        0.01        0.74      1.45 o 
   6   6   6        2.49        1.12      1.61 o 
   7   6   6        8.31        7.99      3.94 o 
  -5   7   6       22.11       20.20      3.81 o 
  -4   7   6        2.01        1.43      1.64 o 
  -3   7   6        0.17       -0.37      2.60 o 
  -2   7   6        0.38        1.83      2.86 o 
  -1   7   6        0.49       -2.04      2.55 o 
   0   7   6        1.69        1.50      3.13 o 
   1   7   6        9.38       15.74      4.79 o 
   2   7   6        0.10        2.79      3.21 o 
   3   7   6       19.90       27.20      5.47 o 
   4   7   6       12.28        3.75      4.66 o 
 -11   1   7       13.72       19.01      3.05 o 
 -10   1   7      298.86      319.17     10.01 o 
  -9   1   7       25.51       26.90      2.43 o 
  -8   1   7      163.40      160.14      3.63 o 
  -7   1   7       19.78       20.94      1.28 o 
  -6   1   7      644.07      671.92      8.12 o 
  -5   1   7       83.12       80.89      2.34 o 
  -4   1   7      793.80      801.18     10.18 o 
  -3   1   7       44.42       45.18      1.71 o 
  -2   1   7      189.70      215.46      3.97 o 
  -1   1   7       68.63       64.77      2.20 o 
   0   1   7      105.66      116.20      2.77 o 
   1   1   7       78.50       72.07      1.93 o 
   2   1   7      233.56      235.66      3.89 o 
   3   1   7      525.64      520.79      6.79 o 
   4   1   7      392.86      430.11      6.07 o 
   5   1   7        3.04        1.19      0.56 o 
   6   1   7        1.22        0.82      0.57 o 
   7   1   7      366.06      360.60      7.44 o 
   8   1   7      250.61      239.67      7.08 o 
   9   1   7        1.11        0.70      0.96 o 
  10   1   7       21.10       23.25      2.88 o 
  11   1   7       85.82       98.49     10.44 o 
  12   1   7       55.97       48.48      5.01 o 
  13   1   7        0.10        3.99      2.28 o 
 -13   2   7       25.57       38.00      6.40 o 
 -12   2   7        1.11        2.24      2.55 o 
 -11   2   7       96.58      102.58      8.29 o 
 -10   2   7       29.48       40.06      2.69 o 
  -9   2   7      272.45      287.67      6.50 o 
  -8   2   7       13.19       11.93      1.57 o 
  -7   2   7        7.05        8.38      1.15 o 
  -6   2   7       47.08       45.52      2.82 o 
  -5   2   7      436.94      441.69      6.82 o 
  -4   2   7      301.80      322.55      5.49 o 
  -3   2   7       77.31       76.56      2.36 o 
  -2   2   7      179.74      168.89      3.63 o 
  -1   2   7      600.47      635.86      8.72 o 
   0   2   7       72.08       98.81      2.31 o 
   1   2   7      224.04      228.56      3.87 o 
   2   2   7      276.73      279.12      4.48 o 
   3   2   7      659.49      689.30      8.52 o 
   4   2   7       34.88       34.19      1.59 o 
   5   2   7      137.38      132.27      4.07 o 
   6   2   7      166.35      160.41      4.71 o 
   7   2   7      118.53      109.55      4.03 o 
   8   2   7        1.77        0.84      1.00 o 
   9   2   7        5.71        6.56      1.53 o 
  10   2   7       16.71       10.43      2.35 o 
  11   2   7        0.02        0.39      1.39 o 
  12   2   7       17.58       16.15      3.37 o 
  13   2   7       40.69       39.70      7.13 o 
 -13   3   7        1.52        4.99      4.17 o 
 -12   3   7        1.65        2.50      1.93 o 
 -11   3   7       44.13       35.75      3.95 o 
 -10   3   7       20.13       17.45      2.49 o 
  -9   3   7        2.50        2.38      1.48 o 
  -8   3   7       72.35       67.16      3.38 o 
  -7   3   7      608.42      614.91     10.75 o 
  -6   3   7      152.78      154.79      5.37 o 
  -5   3   7      330.94      310.22      6.38 o 
  -4   3   7      464.19      464.35      7.31 o 
  -3   3   7     1440.12     1369.29     16.48 o 
  -2   3   7      420.13      435.78      7.01 o 
  -1   3   7       36.92       40.93      1.99 o 
   0   3   7      445.62      431.02      6.09 o 
   1   3   7      888.81      945.70     10.97 o 
   2   3   7      648.94      647.81      8.35 o 
   3   3   7      141.52      142.30      4.24 o 
   4   3   7      140.99      132.09      4.25 o 
   5   3   7      380.56      399.04      8.21 o 
   6   3   7      578.95      574.03      9.56 o 
   7   3   7      252.81      247.54      6.61 o 
   8   3   7        4.44        1.52      1.17 o 
   9   3   7       86.95       85.66      4.68 o 
  10   3   7      100.26       99.80      5.60 o 
  11   3   7       11.10       12.07      2.89 o 
  12   3   7        9.53        5.61      2.39 o 
 -12   4   7        3.24        2.43      1.84 o 
 -11   4   7       11.24       19.00      3.51 o 
 -10   4   7      105.33      118.02     10.26 o 
  -9   4   7       75.14       71.50      7.80 o 
  -8   4   7        0.07        0.30      1.34 o 
  -7   4   7       24.22       22.98      3.23 o 
  -6   4   7        1.88        2.17      1.06 o 
  -5   4   7      119.30      119.45      5.43 o 
  -4   4   7       14.55       15.45      2.14 o 
  -3   4   7      267.69      256.44      5.92 o 
  -2   4   7       29.45       27.53      1.88 o 
  -1   4   7       29.60       28.43      1.91 o 
   0   4   7       41.77       42.15      2.23 o 
   1   4   7       42.42       39.00      2.32 o 
   2   4   7       19.11       16.89      1.88 o 
   3   4   7      517.25      513.31      9.66 o 
   4   4   7       47.26       44.14      4.15 o 
   5   4   7        8.49        3.87      1.57 o 
   6   4   7       87.30       87.01      5.03 o 
   7   4   7        7.10        6.46      1.68 o 
   8   4   7        2.30       -0.88      1.08 o 
   9   4   7        0.02        1.16      1.35 o 
  10   4   7        2.87        4.03      1.84 o 
  11   4   7       14.83       18.46      4.50 o 
 -11   5   7       22.37       22.27      6.75 o 
 -10   5   7        8.86        4.97      2.66 o 
  -9   5   7        4.40        3.40      1.89 o 
  -8   5   7       13.34       15.57      3.15 o 
  -7   5   7        0.21        1.42      1.48 o 
  -6   5   7       13.53       13.10      3.71 o 
  -5   5   7        8.60       11.21      4.40 o 
  -4   5   7       21.13       34.43      3.12 o 
  -3   5   7       72.40       63.68      3.90 o 
  -2   5   7       42.17       46.89      3.34 o 
  -1   5   7        1.58        1.25      1.06 o 
   0   5   7       10.94       15.97      2.39 o 
   1   5   7      135.27      123.08      5.37 o 
   2   5   7      134.60      132.18      5.74 o 
   3   5   7       38.51       41.88      3.46 o 
   4   5   7      114.01      125.44      6.71 o 
   5   5   7       47.11       40.54      6.37 o 
   6   5   7        6.35        3.62      1.59 o 
   7   5   7       13.24       17.41      2.92 o 
   8   5   7        0.13       -0.14      1.49 o 
   9   5   7        4.09        5.18      2.43 o 
  -8   6   7       16.85       11.68      2.61 o 
  -7   6   7       18.11       13.86      3.31 o 
  -6   6   7       44.33       34.04      6.36 o 
  -5   6   7       61.34       49.94      7.45 o 
  -4   6   7        0.21        1.77      1.60 o 
  -3   6   7       31.45       26.67      9.94 o 
  -2   6   7        3.56        3.64      2.01 o 
  -1   6   7      112.37      117.26      9.63 o 
   0   6   7        0.11        1.46      2.26 o 
   1   6   7        2.16        1.84      2.04 o 
   2   6   7        8.86        4.45      2.43 o 
   3   6   7       23.46       31.90      8.58 o 
   4   6   7        7.63        3.58      2.67 o 
   5   6   7       42.59       56.07      6.15 o 
   6   6   7       48.35       60.35      4.83 o 
   7   6   7      166.78      211.66     10.62 o 
  -4   7   7       45.26       49.90      7.63 o 
  -3   7   7      100.16      111.99     10.57 o 
  -2   7   7        0.00        5.97      3.38 o 
  -1   7   7        8.09        4.98      3.49 o 
   0   7   7       10.17       18.98      5.16 o 
   1   7   7       49.24       39.47      7.07 o 
   2   7   7       33.67       27.05      6.28 o 
   3   7   7        1.78        3.04      2.63 o 
 -10   0   8      448.62      452.17     16.59 o 
  -9   0   8        8.61        2.36      1.46 o 
  -8   0   8       45.66       39.97      3.32 o 
  -7   0   8      410.14      475.09     11.84 o 
  -6   0   8      158.33      176.72      5.01 o 
  -5   0   8     1387.47     1287.63     18.93 o 
  -4   0   8       31.47       40.62      2.10 o 
  -3   0   8      295.52      333.52      8.86 o 
  -2   0   8        1.89        1.89      0.75 o 
  -1   0   8     2671.43     2706.48     36.60 o 
   0   0   8      237.37      301.54     13.96 o 
   1   0   8       71.78       76.72      2.95 o 
   2   0   8      198.29      209.28      5.29 o 
   3   0   8      550.91      524.24      9.87 o 
   4   0   8      531.41      443.56      9.01 o 
   5   0   8       72.96       79.72      3.43 o 
   6   0   8      126.07      110.07      4.19 o 
   7   0   8      183.36      196.90      5.98 o 
   8   0   8       56.57       47.13      4.12 o 
   9   0   8      648.96      591.66     21.85 o 
  10   0   8       42.83       51.59      6.67 o 
  11   0   8       65.54       74.19      8.23 o 
  12   0   8       39.70       54.40      7.54 o 
  13   0   8       43.06       34.57      6.85 o 
 -11   1   8        8.93        5.32      2.01 o 
 -10   1   8      213.36      195.61      7.71 o 
  -9   1   8       68.64       58.76      3.16 o 
  -8   1   8        8.00        6.64      1.00 o 
  -7   1   8       41.70       40.66      1.74 o 
  -6   1   8      624.24      628.76      7.90 o 
  -5   1   8      382.02      397.83      6.30 o 
  -4   1   8       90.48       78.28      2.62 o 
  -3   1   8     1143.05     1108.67     13.42 o 
  -2   1   8     1063.95     1101.01     13.33 o 
  -1   1   8     3112.77     3138.34     33.19 o 
   0   1   8      292.91      319.17      5.38 o 
   1   1   8      263.64      284.68      4.49 o 
   2   1   8      473.57      531.26      7.64 o 
   3   1   8      113.11      109.75      2.69 o 
   4   1   8      144.53      140.77      3.17 o 
   5   1   8       64.75       60.13      2.12 o 
   6   1   8        0.17       -0.60      0.62 o 
   7   1   8       68.56       63.33      3.17 o 
   8   1   8       28.97       24.56      2.27 o 
   9   1   8      170.29      155.96      5.11 o 
  10   1   8       36.30       33.06      3.38 o 
  11   1   8       27.81       27.96      4.03 o 
  12   1   8       32.32       34.68      4.72 o 
  13   1   8       10.68       10.40      3.09 o 
 -13   2   8       81.97      136.15     11.21 o 
 -12   2   8       83.48       95.26      9.08 o 
 -11   2   8      169.42      174.11      6.04 o 
 -10   2   8       53.90       47.11      3.17 o 
  -9   2   8      414.25      415.70      8.21 o 
  -8   2   8       54.90       58.52      2.93 o 
  -7   2   8        1.33        1.19      0.74 o 
  -6   2   8       13.36       11.26      1.37 o 
  -5   2   8      192.41      194.77      4.18 o 
  -4   2   8        4.48        2.32      0.70 o 
  -3   2   8      176.46      206.01      4.27 o 
  -2   2   8       64.78       76.61      2.45 o 
  -1   2   8       99.31       87.15      2.62 o 
   0   2   8        4.88        2.52      0.61 o 
   1   2   8      177.83      179.35      3.47 o 
   2   2   8      117.08      112.08      2.74 o 
   3   2   8      336.80      349.73      5.48 o 
   4   2   8      202.22      205.29      6.44 o 
   5   2   8      175.94      172.99      4.86 o 
   6   2   8        9.01       10.03      1.58 o 
   7   2   8       58.12       58.63      4.44 o 
   8   2   8      116.51      104.44      4.51 o 
   9   2   8       96.61       91.29      5.66 o 
  10   2   8        0.50        0.70      1.42 o 
  11   2   8      123.90      125.16     12.65 o 
  12   2   8       27.50       16.54      3.41 o 
 -13   3   8        0.01        1.85      2.43 o 
 -12   3   8        5.82        5.58      1.99 o 
 -11   3   8        4.66        3.38      1.63 o 
 -10   3   8        1.61        2.59      1.55 o 
  -9   3   8       67.03       67.93      4.05 o 
  -8   3   8       35.53       34.77      2.65 o 
  -7   3   8      142.96      146.25      4.86 o 
  -6   3   8      347.20      320.12      8.29 o 
  -5   3   8       38.58       36.42      2.26 o 
  -4   3   8       48.61       41.51      2.10 o 
  -3   3   8        1.13        0.23      0.61 o 
  -2   3   8        9.75        8.62      1.15 o 
  -1   3   8        9.29        8.06      1.12 o 
   0   3   8      163.85      163.70      3.42 o 
   1   3   8        2.00        1.55      0.66 o 
   2   3   8      104.19      102.07      2.74 o 
   3   3   8      487.85      468.20      8.77 o 
   4   3   8        0.28        1.77      0.95 o 
   5   3   8       48.53       52.09      3.04 o 
   6   3   8        4.25        5.67      1.43 o 
   7   3   8        2.28        2.64      1.39 o 
   8   3   8       70.54       69.97      4.47 o 
   9   3   8        2.13        1.18      1.47 o 
  10   3   8        0.62        2.48      1.82 o 
  11   3   8        0.40       -1.03      1.64 o 
  12   3   8       14.23       15.91      3.13 o 
 -12   4   8       34.04       33.00      4.60 o 
 -11   4   8       26.42       30.96      4.25 o 
 -10   4   8        0.00        0.20      1.66 o 
  -9   4   8        2.20        0.39      1.42 o 
  -8   4   8       51.71       60.40      4.99 o 
  -7   4   8      267.34      275.27      8.14 o 
  -6   4   8        2.33        0.44      1.09 o 
  -5   4   8       11.97        8.08      1.85 o 
  -4   4   8       94.82       91.35      4.33 o 
  -3   4   8       64.35       65.72      3.01 o 
  -2   4   8        0.20        1.63      1.12 o 
  -1   4   8      105.25      100.08      3.31 o 
   0   4   8      106.23      128.55      4.14 o 
   1   4   8       26.63       17.45      1.99 o 
   2   4   8      176.05      180.96      5.14 o 
   3   4   8       88.72      101.29      3.99 o 
   4   4   8       32.39       33.83      2.75 o 
   5   4   8       31.57       30.02      3.05 o 
   6   4   8        7.48        4.43      1.95 o 
   7   4   8       64.89       54.27      5.43 o 
   8   4   8       35.09       38.18      4.31 o 
   9   4   8       47.42       49.24      4.37 o 
  10   4   8        9.27        8.05      2.52 o 
 -10   5   8       22.38       17.55      3.60 o 
  -9   5   8        0.86        2.08      1.74 o 
  -8   5   8       54.59       54.05      4.32 o 
  -7   5   8       19.31       16.65      2.67 o 
  -6   5   8      114.10      116.03      6.84 o 
  -5   5   8       76.96       68.36      5.59 o 
  -4   5   8       44.37       39.05      4.22 o 
  -3   5   8       32.79       25.25      2.79 o 
  -2   5   8      437.32      453.85     10.69 o 
  -1   5   8      167.17      167.68      5.29 o 
   0   5   8        7.35        8.87      2.06 o 
   1   5   8        7.43        7.37      1.93 o 
   2   5   8      327.46      328.81      9.56 o 
   3   5   8      387.95      436.84     14.33 o 
   4   5   8       19.81       27.35      5.19 o 
   5   5   8       12.56       11.88      2.40 o 
   6   5   8      124.05      142.61      6.40 o 
   7   5   8       77.03       90.43      5.56 o 
   8   5   8        1.36        2.09      1.69 o 
   9   5   8        0.15       -0.64      1.65 o 
  -8   6   8        0.50        0.33      1.69 o 
  -7   6   8        1.49        0.04      1.42 o 
  -6   6   8        6.16        4.18      1.93 o 
  -5   6   8        0.02       -0.65      1.57 o 
  -4   6   8        3.29        4.75      2.65 o 
  -3   6   8        1.92        5.64      2.33 o 
  -2   6   8        0.77        2.55      1.92 o 
  -1   6   8        0.96       -0.81      2.64 o 
   0   6   8        5.18        6.59      3.44 o 
   1   6   8        0.03        0.54      2.05 o 
   2   6   8       15.83       11.63      3.49 o 
   3   6   8        5.57       11.29      4.55 o 
   4   6   8        0.19        0.42      2.34 o 
   5   6   8        1.38        2.48      2.63 o 
   6   6   8        5.34        5.97      3.38 o 
  -3   7   8        8.09        5.65      3.53 o 
  -2   7   8        1.27       -0.98      2.58 o 
  -1   7   8       16.30       26.31      6.50 o 
   0   7   8        1.00        1.86      3.46 o 
   1   7   8        0.01       -2.78      2.90 o 
 -11   1   9        0.23        2.65      1.91 o 
 -10   1   9        0.02       -0.31      1.33 o 
  -9   1   9      109.30      112.87      4.48 o 
  -8   1   9       13.85       10.33      1.42 o 
  -7   1   9       49.96       59.31      2.07 o 
  -6   1   9        6.05        3.97      0.88 o 
  -5   1   9      143.11      155.10      3.66 o 
  -4   1   9       31.34       21.33      1.50 o 
  -3   1   9        0.76        3.74      0.81 o 
  -2   1   9      116.33      143.62      3.44 o 
  -1   1   9      717.02      742.15      8.85 o 
   0   1   9      829.29      744.60      8.98 o 
   1   1   9       36.54       51.14      1.82 o 
   2   1   9      963.39      999.39     11.53 o 
   3   1   9      248.85      248.57      4.48 o 
   4   1   9      305.82      281.89      4.96 o 
   5   1   9      196.28      199.31      4.15 o 
   6   1   9      146.59      145.62      4.18 o 
   7   1   9       75.89       66.59      3.53 o 
   8   1   9       58.17       55.32      4.82 o 
   9   1   9        1.77        1.99      1.53 o 
  10   1   9       24.76       24.35      3.17 o 
  11   1   9       11.17        9.94      2.87 o 
  12   1   9        0.06       -0.44      1.79 o 
 -13   2   9        0.17        0.12      3.12 o 
 -12   2   9       11.10       18.66      5.33 o 
 -11   2   9       44.53       55.38      4.65 o 
 -10   2   9        0.01       -0.54      1.19 o 
  -9   2   9       84.09       78.41      3.36 o 
  -8   2   9       95.33       94.58      3.58 o 
  -7   2   9      152.22      152.00      4.00 o 
  -6   2   9        3.45        3.86      0.93 o 
  -5   2   9      532.54      519.75      8.08 o 
  -4   2   9       84.30       72.51      2.53 o 
  -3   2   9        1.49        0.88      0.59 o 
  -2   2   9        9.51        3.58      0.80 o 
  -1   2   9        6.69        4.71      0.90 o 
   0   2   9      177.74      182.22      4.67 o 
   1   2   9        0.48        0.79      0.56 o 
   2   2   9      104.31      116.62      2.92 o 
   3   2   9       33.38       34.26      2.21 o 
   4   2   9      331.69      336.44      6.35 o 
   5   2   9       46.30       48.74      2.83 o 
   6   2   9       24.57       30.01      2.47 o 
   7   2   9        0.83        0.14      0.90 o 
   8   2   9       23.70       17.69      2.58 o 
   9   2   9       36.31       41.51      3.86 o 
  10   2   9       13.44       13.38      3.30 o 
  11   2   9       67.22       68.76      5.75 o 
  12   2   9       37.23       34.80      4.92 o 
 -13   3   9        3.23       -0.19      2.29 o 
 -12   3   9        0.10       -0.63      1.59 o 
 -11   3   9       30.45       39.87      3.62 o 
 -10   3   9      209.56      216.48     11.07 o 
  -9   3   9       23.10       18.09      2.60 o 
  -8   3   9       10.19        9.99      2.07 o 
  -7   3   9      113.65      107.06      4.04 o 
  -6   3   9      803.83      784.71     19.67 o 
  -5   3   9       11.78       11.29      1.51 o 
  -4   3   9       36.11       34.18      2.03 o 
  -3   3   9       30.28       27.78      1.88 o 
  -2   3   9       10.78       12.24      1.39 o 
  -1   3   9        0.42       -0.04      0.63 o 
   0   3   9      105.88      106.36      3.27 o 
   1   3   9      499.33      504.07      7.25 o 
   2   3   9       35.85       30.29      2.08 o 
   3   3   9       33.18       32.98      2.42 o 
   4   3   9      283.48      286.47      6.84 o 
   5   3   9      373.50      333.04      7.71 o 
   6   3   9       19.11       18.92      2.56 o 
   7   3   9       54.03       53.76      4.00 o 
   8   3   9       31.89       34.71      3.55 o 
   9   3   9        1.46        2.00      1.67 o 
  10   3   9       33.56       29.44      3.62 o 
  11   3   9        0.72       -0.63      1.70 o 
 -12   4   9        0.07        1.05      1.88 o 
 -11   4   9        0.67        1.48      1.88 o 
 -10   4   9       56.99       60.89      5.21 o 
  -9   4   9        9.78        9.14      2.26 o 
  -8   4   9        0.62        0.64      1.31 o 
  -7   4   9        5.10        2.50      1.46 o 
  -6   4   9      296.03      282.60     10.30 o 
  -5   4   9      112.20      108.47      5.40 o 
  -4   4   9       55.57       61.45      3.84 o 
  -3   4   9      296.33      270.41      6.43 o 
  -2   4   9      548.47      503.95      8.52 o 
  -1   4   9      111.47      110.84      3.56 o 
   0   4   9      420.77      425.26      7.69 o 
   1   4   9      195.27      178.01      5.41 o 
   2   4   9      184.22      200.91      8.30 o 
   3   4   9      188.31      201.34      5.77 o 
   4   4   9      324.74      329.62     13.96 o 
   5   4   9       46.08       50.32      4.46 o 
   6   4   9        4.98        6.19      1.88 o 
   7   4   9       17.75       17.12      2.80 o 
   8   4   9        0.12        0.88      1.56 o 
   9   4   9        1.50        1.42      1.77 o 
  10   4   9       73.75       79.88      7.05 o 
 -10   5   9       13.89       10.91      2.68 o 
  -9   5   9       31.14       39.90      4.10 o 
  -8   5   9        0.00       -0.80      1.41 o 
  -7   5   9       21.15       27.06      3.28 o 
  -6   5   9       81.92       77.13      6.01 o 
  -5   5   9        3.47        4.78      3.22 o 
  -4   5   9       39.29       35.98      4.22 o 
  -3   5   9       31.60       32.39      3.27 o 
  -2   5   9       48.15       48.45      3.59 o 
  -1   5   9        0.40        2.65      1.30 o 
   0   5   9        3.24        1.73      1.52 o 
   1   5   9       37.94       45.81      3.85 o 
   2   5   9        1.74        0.29      1.73 o 
   3   5   9        0.23        2.60      2.24 o 
   4   5   9       77.60       72.32     10.55 o 
   5   5   9       42.56       45.04      4.07 o 
   6   5   9        2.17        1.42      1.91 o 
   7   5   9      111.59      142.39      8.37 o 
   8   5   9       18.07       16.90      3.14 o 
  -8   6   9        9.47       14.79      2.89 o 
  -7   6   9        0.15       -1.02      1.60 o 
  -6   6   9        5.67        5.47      2.42 o 
  -5   6   9        5.83        3.88      3.02 o 
  -4   6   9        5.01        4.32      2.19 o 
  -3   6   9       75.71       82.60     15.05 o 
  -2   6   9        6.17       10.27      2.77 o 
  -1   6   9       10.46       12.73      4.41 o 
   0   6   9        1.16        2.72      2.92 o 
   1   6   9        2.16        4.32      2.57 o 
   2   6   9       46.51       69.86      6.53 o 
   3   6   9        0.04        2.02      2.29 o 
   4   6   9       11.06        9.64      6.22 o 
   5   6   9       61.87       63.70     10.80 o 
   6   6   9      152.98      160.17     15.40 o 
 -10   0  10        0.01       -0.89      1.84 o 
  -9   0  10       88.05       96.00      5.21 o 
  -8   0  10       24.55       24.39      3.00 o 
  -7   0  10       56.43       56.91      4.07 o 
  -6   0  10      869.12      875.79     19.10 o 
  -5   0  10      159.56      156.73      6.28 o 
  -4   0  10      439.81      452.19      8.84 o 
  -3   0  10       46.32       61.32      2.78 o 
  -2   0  10      151.69      155.58      5.06 o 
  -1   0  10      995.02     1041.46     16.70 o 
   0   0  10      108.41      159.26      4.76 o 
   1   0  10       72.77       71.55      3.16 o 
   2   0  10      357.93      425.22      8.99 o 
   3   0  10        5.76        3.72      1.13 o 
   4   0  10       98.95       98.02      3.99 o 
   5   0  10       40.11       39.48      2.83 o 
   6   0  10       40.27       53.09      3.34 o 
   7   0  10       16.12       12.21      1.95 o 
   8   0  10      387.99      359.34     11.86 o 
   9   0  10        1.95        2.38      2.46 o 
  10   0  10        9.95        6.33      3.35 o 
  11   0  10       35.15       34.86      6.48 o 
  12   0  10        0.26       -1.03      2.56 o 
 -11   1  10       16.13       11.10      4.05 o 
 -10   1  10       39.09       32.71      3.75 o 
  -9   1  10        1.94        1.32      1.25 o 
  -8   1  10       37.83       42.80      2.64 o 
  -7   1  10       59.06       62.89      2.60 o 
  -6   1  10       12.34       15.68      1.44 o 
  -5   1  10      186.92      171.34      4.03 o 
  -4   1  10       73.21       77.28      2.63 o 
  -3   1  10        0.03       -0.52      0.52 o 
  -2   1  10      173.37      183.40      3.54 o 
  -1   1  10      251.03      243.23      4.26 o 
   0   1  10       21.55       34.79      1.81 o 
   1   1  10        6.49        5.28      0.84 o 
   2   1  10       83.19       75.73      2.38 o 
   3   1  10      116.85      124.13      3.14 o 
   4   1  10      234.39      209.16      4.31 o 
   5   1  10       32.46       38.39      1.99 o 
   6   1  10        5.26        5.57      1.22 o 
   7   1  10       36.92       30.01      2.54 o 
   8   1  10       14.01       12.61      1.90 o 
   9   1  10      265.76      279.41     12.44 o 
  10   1  10        3.16        4.05      2.23 o 
  11   1  10       16.87       14.06      7.94 o 
  12   1  10       66.19       66.28      6.22 o 
 -13   2  10       21.41       32.47      6.79 o 
 -12   2  10       55.67       59.70      8.16 o 
 -11   2  10        0.83        1.52      2.69 o 
 -10   2  10       32.77       26.96      3.46 o 
  -9   2  10      108.64      107.75      4.01 o 
  -8   2  10        1.94        1.93      1.07 o 
  -7   2  10        0.04        0.59      0.92 o 
  -6   2  10       71.24       69.33      2.69 o 
  -5   2  10        6.60        6.62      1.10 o 
  -4   2  10       10.14       14.43      1.44 o 
  -3   2  10      149.18      125.44      3.48 o 
  -2   2  10      371.51      334.20      6.14 o 
  -1   2  10       39.06       39.61      2.20 o 
   0   2  10       34.70       26.67      1.55 o 
   1   2  10        0.74        1.68      0.70 o 
   2   2  10       24.37       30.86      1.72 o 
   3   2  10      264.50      241.88      4.67 o 
   4   2  10        0.12        0.79      0.77 o 
   5   2  10       16.86       15.44      1.87 o 
   6   2  10      140.30      140.72      5.95 o 
   7   2  10        1.55        1.43      1.06 o 
   8   2  10      111.28      112.50      5.41 o 
   9   2  10        5.26        4.60      1.82 o 
  10   2  10       50.42       47.48      6.07 o 
  11   2  10       72.76       74.00      5.31 o 
 -13   3  10        2.78        5.04      4.10 o 
 -12   3  10       50.79       67.94      7.57 o 
 -11   3  10       68.29       74.23      4.66 o 
 -10   3  10        0.34        0.39      1.49 o 
  -9   3  10       53.35       57.62      6.95 o 
  -8   3  10      100.69      107.89      6.40 o 
  -7   3  10      175.22      174.99      6.26 o 
  -6   3  10       35.05       42.01      3.30 o 
  -5   3  10      344.80      335.87      7.28 o 
  -4   3  10      184.59      176.58      4.42 o 
  -3   3  10        0.93        2.75      0.91 o 
  -2   3  10       12.96        8.22      1.25 o 
  -1   3  10      274.46      281.36      6.17 o 
   0   3  10      105.64       96.13      3.26 o 
   1   3  10       63.02       54.02      2.60 o 
   2   3  10       31.51       30.70      2.07 o 
   3   3  10      225.80      211.63      5.74 o 
   4   3  10       49.03       53.11      3.15 o 
   5   3  10       66.76       66.11      3.59 o 
   6   3  10       34.00       39.39      3.46 o 
   7   3  10      128.73      121.43      7.25 o 
   8   3  10       71.39       71.57      5.34 o 
   9   3  10       41.18       56.00      4.55 o 
  10   3  10        0.02        1.37      1.81 o 
  11   3  10        4.93        2.20      3.10 o 
 -12   4  10       34.37       46.11      7.42 o 
 -11   4  10        7.92        5.46      2.15 o 
 -10   4  10        6.05       10.17      2.45 o 
  -9   4  10        5.10        6.16      2.11 o 
  -8   4  10       18.56       15.64      4.47 o 
  -7   4  10       85.40      103.44      6.38 o 
  -6   4  10        0.07        1.22      1.80 o 
  -5   4  10      252.03      243.16      7.66 o 
  -4   4  10        0.21        1.65      1.19 o 
  -3   4  10       23.58       28.78      2.15 o 
  -2   4  10      223.44      226.73      5.40 o 
  -1   4  10      227.17      223.75      5.36 o 
   0   4  10        0.11       -0.04      0.93 o 
   1   4  10       39.15       34.89      2.81 o 
   2   4  10       20.26       24.27      2.99 o 
   3   4  10      135.62      152.55     10.04 o 
   4   4  10       70.24       80.91      4.66 o 
   5   4  10       27.06       25.26      3.35 o 
   6   4  10        0.68        0.52      1.38 o 
   7   4  10       29.52       25.94      3.30 o 
   8   4  10       44.97       56.76      4.62 o 
   9   4  10        4.96        2.91      2.03 o 
 -10   5  10        2.72        5.51      2.25 o 
  -9   5  10       16.19       16.83      2.89 o 
  -8   5  10        9.29        5.90      2.14 o 
  -7   5  10        4.93        3.76      1.79 o 
  -6   5  10       29.37       27.04      4.04 o 
  -5   5  10       14.83        9.34      4.52 o 
  -4   5  10       96.82       94.77      6.43 o 
  -3   5  10      140.08      132.47     10.26 o 
  -2   5  10      150.89      161.48     11.09 o 
  -1   5  10       96.09       96.63      4.27 o 
   0   5  10       66.39       58.78      5.47 o 
   1   5  10       96.44       95.42      6.87 o 
   2   5  10       55.40       59.35      5.78 o 
   3   5  10       42.66       41.08      5.04 o 
   4   5  10       41.18       51.32      5.71 o 
   5   5  10       13.30       17.16      3.81 o 
   6   5  10        0.51        2.47      1.95 o 
   7   5  10       65.76       81.44      7.02 o 
   8   5  10       19.01       20.91      3.62 o 
  -7   6  10       25.14       29.72      3.86 o 
  -6   6  10       34.07       32.80      4.85 o 
  -5   6  10        5.29        0.59      2.67 o 
  -4   6  10       16.36       13.59      4.43 o 
  -3   6  10       55.52       60.74      5.74 o 
  -2   6  10        1.50        0.54      1.97 o 
  -1   6  10        1.55        6.51      3.84 o 
   0   6  10       14.81       27.97      6.14 o 
   1   6  10        8.81       10.74      3.39 o 
   2   6  10       14.59       20.27      4.25 o 
   3   6  10        0.50        2.52      2.53 o 
   4   6  10       21.02       13.43      3.83 o 
   5   6  10        0.15       -0.68      2.44 o 
 -11   1  11       39.90       42.05      6.50 o 
 -10   1  11       23.60       27.64      5.67 o 
  -9   1  11       26.92       24.23      2.69 o 
  -8   1  11       65.79       73.02      3.34 o 
  -7   1  11       14.48       11.82      1.66 o 
  -6   1  11       72.09       63.83      2.62 o 
  -5   1  11       31.95       37.03      2.09 o 
  -4   1  11        3.72        4.47      1.00 o 
  -3   1  11       39.16       34.59      2.00 o 
  -2   1  11      184.94      191.16      4.42 o 
  -1   1  11       54.18       56.95      2.20 o 
   0   1  11      239.31      241.68      4.51 o 
   1   1  11       74.55       72.73      2.41 o 
   2   1  11      176.60      163.11      3.72 o 
   3   1  11        0.79        0.22      0.58 o 
   4   1  11      219.59      224.78      4.66 o 
   5   1  11       18.76       17.95      1.56 o 
   6   1  11      256.17      252.21      5.87 o 
   7   1  11        3.67        2.86      1.24 o 
   8   1  11        5.11        4.14      1.33 o 
   9   1  11        8.43        8.49      2.15 o 
  10   1  11       97.96       99.55     21.15 o 
  11   1  11       17.67       21.95      3.99 o 
 -13   2  11       16.22       19.30      5.97 o 
 -12   2  11        1.16        2.89      3.18 o 
 -11   2  11       29.85       37.57      6.57 o 
 -10   2  11      341.56      353.26     17.80 o 
  -9   2  11        5.82        5.53      2.14 o 
  -8   2  11       20.62       17.97      2.02 o 
  -7   2  11       38.25       35.25      2.51 o 
  -6   2  11      337.02      339.80      6.53 o 
  -5   2  11        0.02       -0.65      0.66 o 
  -4   2  11        7.45        8.72      1.30 o 
  -3   2  11       14.82       15.80      1.57 o 
  -2   2  11        3.77        2.12      0.76 o 
  -1   2  11       44.96       43.06      3.78 o 
   0   2  11      106.54       97.41      3.21 o 
   1   2  11      138.36      134.75      4.10 o 
   2   2  11        6.05        6.43      1.03 o 
   3   2  11        0.50       -0.60      0.62 o 
   4   2  11        8.55        7.26      1.31 o 
   5   2  11       17.03       16.15      2.00 o 
   6   2  11       14.18       16.93      2.62 o 
   7   2  11       42.62       43.37      4.61 o 
   8   2  11        6.05        9.54      2.26 o 
   9   2  11       10.32        9.97      2.34 o 
  10   2  11       73.60       72.49      5.20 o 
  11   2  11       35.40       40.70      4.37 o 
 -12   3  11       14.34       16.69      5.81 o 
 -11   3  11       35.53       37.83      4.56 o 
 -10   3  11        3.60        3.35      1.69 o 
  -9   3  11      126.98      140.20      5.76 o 
  -8   3  11        0.19        0.20      1.29 o 
  -7   3  11        1.82        2.76      1.99 o 
  -6   3  11        0.13       -0.34      1.16 o 
  -5   3  11       30.90       29.63      2.42 o 
  -4   3  11      190.11      176.33      4.89 o 
  -3   3  11       73.45       76.00      2.99 o 
  -2   3  11       25.19       27.12      2.05 o 
  -1   3  11      272.39      244.55      5.54 o 
   0   3  11      827.90      798.16     11.84 o 
   1   3  11       18.96       17.00      1.74 o 
   2   3  11      100.61       93.60      3.39 o 
   3   3  11      103.81       96.86      3.95 o 
   4   3  11      346.71      337.18      7.89 o 
   5   3  11        4.51        3.08      1.43 o 
   6   3  11       31.49       32.15      4.99 o 
   7   3  11       18.17       17.37      2.80 o 
   8   3  11        4.20        3.21      1.87 o 
   9   3  11       15.21       15.48      2.95 o 
  10   3  11        0.36        0.74      1.96 o 
 -11   4  11       35.65       44.06      4.19 o 
 -10   4  11       12.16        7.42      2.28 o 
  -9   4  11        6.76        2.72      1.77 o 
  -8   4  11       39.20       39.73      3.73 o 
  -7   4  11       20.13       22.48      6.90 o 
  -6   4  11        0.62        2.44      1.97 o 
  -5   4  11      152.39      134.84      7.22 o 
  -4   4  11       46.36       47.17      3.65 o 
  -3   4  11        8.88        8.13      1.43 o 
  -2   4  11      264.53      261.35      6.01 o 
  -1   4  11      255.83      244.77      5.82 o 
   0   4  11        0.03        1.26      1.17 o 
   1   4  11       79.19       83.30      4.06 o 
   2   4  11       11.92        8.02      5.88 o 
   3   4  11      148.68      154.42      8.17 o 
   4   4  11        1.64        2.96      2.36 o 
   5   4  11        0.01        0.50      1.47 o 
   6   4  11        1.86        1.24      1.62 o 
   7   4  11        0.55        1.10      1.55 o 
   8   4  11        1.54        2.37      1.85 o 
   9   4  11       21.10       18.37      3.28 o 
  -9   5  11       52.88       64.95      5.92 o 
  -8   5  11       52.17       58.89      4.64 o 
  -7   5  11       26.02       27.74      4.30 o 
  -6   5  11        2.82        6.24      2.55 o 
  -5   5  11       41.29       51.76      7.90 o 
  -4   5  11       45.20       46.58      4.99 o 
  -3   5  11        0.21        1.83      1.97 o 
  -2   5  11        0.56        1.43      2.54 o 
  -1   5  11       32.92       32.58      3.50 o 
   0   5  11        0.77        1.98      1.97 o 
   1   5  11       64.09       60.51      5.81 o 
   2   5  11       45.24       55.36      5.79 o 
   3   5  11       11.25       17.28      3.78 o 
   4   5  11       13.50       15.94      3.83 o 
   5   5  11       17.89       19.49      4.12 o 
   6   5  11       60.29       66.13     10.77 o 
   7   5  11       17.13       24.93      3.74 o 
  -6   6  11        6.69        3.02      2.55 o 
  -5   6  11       17.72       31.53      7.22 o 
  -4   6  11      111.13      153.91     12.79 o 
  -3   6  11        5.81        6.16      2.66 o 
  -2   6  11       52.88       66.37      8.72 o 
  -1   6  11       29.93       32.44      6.60 o 
   0   6  11       16.22       27.40      6.24 o 
   1   6  11        0.48        1.15      2.63 o 
   2   6  11        0.00       -0.10      2.99 o 
   3   6  11        0.05        0.37      2.40 o 
   4   6  11       27.18       29.78      8.29 o 
 -10   0  12       10.04        6.35      2.37 o 
  -9   0  12       23.53       23.28      3.41 o 
  -8   0  12      111.20      123.95      6.29 o 
  -7   0  12       11.13       10.43      2.40 o 
  -6   0  12      585.54      579.22     15.08 o 
  -5   0  12       12.70       10.14      2.26 o 
  -4   0  12       17.43       19.46      3.90 o 
  -3   0  12      153.41      147.71      4.79 o 
  -2   0  12      466.48      451.89      9.48 o 
  -1   0  12      120.72      140.56      7.86 o 
   0   0  12      177.38      186.94      5.70 o 
   1   0  12       26.98       27.66      2.46 o 
   2   0  12        3.23        1.02      1.00 o 
   3   0  12      724.34      682.55     13.41 o 
   4   0  12        2.02        0.45      1.04 o 
   5   0  12      255.07      264.29     12.30 o 
   6   0  12      235.68      252.30      7.67 o 
   7   0  12       82.46       77.16      7.01 o 
   8   0  12       11.17        9.24      4.45 o 
   9   0  12      278.48      297.53     15.90 o 
  10   0  12        6.85        2.20      3.24 o 
  11   0  12       10.62       11.52      4.45 o 
 -11   1  12      119.03      136.08     10.57 o 
 -10   1  12        5.81        0.86      2.69 o 
  -9   1  12       35.28       37.33      3.31 o 
  -8   1  12        0.06        0.97      1.05 o 
  -7   1  12       17.10       21.90      2.22 o 
  -6   1  12       69.80       68.76      2.87 o 
  -5   1  12      474.89      454.65      7.84 o 
  -4   1  12      198.45      198.83      4.73 o 
  -3   1  12        0.98        1.75      0.81 o 
  -2   1  12        0.00       -0.21      0.65 o 
  -1   1  12     1120.45     1140.09     13.25 o 
   0   1  12       81.69       96.11      2.83 o 
   1   1  12        6.91        5.33      0.96 o 
   2   1  12      254.31      248.79      4.93 o 
   3   1  12        5.26        4.80      1.00 o 
   4   1  12      200.89      205.05      4.60 o 
   5   1  12       55.44       57.23      2.62 o 
   6   1  12       92.51       78.66      3.63 o 
   7   1  12       42.89       46.25      5.32 o 
   8   1  12      185.51      173.35      6.92 o 
   9   1  12        0.83        2.58      2.10 o 
  10   1  12       52.23       49.28      5.43 o 
  11   1  12       78.25       85.72      7.04 o 
 -13   2  12        0.85        2.15      3.93 o 
 -12   2  12       15.29       19.78      5.42 o 
 -11   2  12       13.32       14.64      5.01 o 
 -10   2  12       35.93       40.04      7.02 o 
  -9   2  12       16.77       19.43      5.19 o 
  -8   2  12       14.11       11.10      2.73 o 
  -7   2  12       22.54       25.27      2.33 o 
  -6   2  12       21.15       22.87      1.95 o 
  -5   2  12       52.68       53.30      2.66 o 
  -4   2  12       16.30       17.92      1.78 o 
  -3   2  12       12.10       17.24      1.70 o 
  -2   2  12        9.97       12.70      1.52 o 
  -1   2  12       53.29       50.17      2.57 o 
   0   2  12       96.48       99.30      5.46 o 
   1   2  12        3.98        3.41      0.91 o 
   2   2  12      110.17       98.94      3.07 o 
   3   2  12      174.65      172.95      4.17 o 
   4   2  12        6.19        6.03      1.33 o 
   5   2  12      151.48      136.43     11.84 o 
   6   2  12      134.00      132.81      7.86 o 
   7   2  12        7.57        9.18      2.20 o 
   8   2  12        0.45       -0.06      1.41 o 
   9   2  12       93.04       91.63      5.62 o 
  10   2  12       37.38       37.53      4.58 o 
 -12   3  12        1.44       -1.37      3.81 o 
 -11   3  12        0.13       -0.15      2.83 o 
 -10   3  12       21.21       14.82      4.48 o 
  -9   3  12       79.17       81.25      4.66 o 
  -8   3  12       20.18       16.17      2.45 o 
  -7   3  12      184.03      190.19      8.43 o 
  -6   3  12        0.12       -0.24      1.60 o 
  -5   3  12       60.47       52.51      3.14 o 
  -4   3  12       21.54       17.52      1.82 o 
  -3   3  12       25.17       29.40      2.22 o 
  -2   3  12        5.88        3.27      1.07 o 
  -1   3  12       17.84       14.84      1.68 o 
   0   3  12       44.97       60.20      2.94 o 
   1   3  12        2.14        1.52      0.92 o 
   2   3  12      179.58      172.28      5.62 o 
   3   3  12        0.47        1.60      1.16 o 
   4   3  12        0.42        1.20      1.35 o 
   5   3  12        2.01        0.34      1.36 o 
   6   3  12        0.05        0.01      1.36 o 
   7   3  12        5.94        4.95      1.91 o 
   8   3  12        0.05        0.71      1.71 o 
   9   3  12        2.46        1.79      1.94 o 
 -11   4  12        2.65        4.07      2.18 o 
 -10   4  12       16.11       17.11      2.90 o 
  -9   4  12        1.11        1.05      1.79 o 
  -8   4  12       53.98       52.80      4.23 o 
  -7   4  12        2.75        4.25      2.42 o 
  -6   4  12        0.00        0.89      1.53 o 
  -5   4  12        0.73        0.86      1.81 o 
  -4   4  12       42.33       45.75      4.76 o 
  -3   4  12        0.40        0.10      0.88 o 
  -2   4  12        0.30        1.12      1.01 o 
  -1   4  12        8.97        8.66      1.54 o 
   0   4  12        2.20        1.64      1.26 o 
   1   4  12       91.22       83.22      4.99 o 
   2   4  12        5.20        3.77      2.25 o 
   3   4  12       43.55       36.85      4.79 o 
   4   4  12        0.02        0.00      1.78 o 
   5   4  12       54.67       56.55      4.41 o 
   6   4  12        0.59        1.56      1.77 o 
   7   4  12        2.20        2.20      1.86 o 
   8   4  12        0.26        1.35      1.89 o 
  -9   5  12       15.16        8.71      2.80 o 
  -8   5  12        0.50        0.03      1.63 o 
  -7   5  12        0.47        4.38      2.44 o 
  -6   5  12        4.22        3.30      2.28 o 
  -5   5  12       56.26       60.01      6.63 o 
  -4   5  12        1.29        2.86      2.25 o 
  -3   5  12       31.56       46.68      7.03 o 
  -2   5  12        5.95        4.56      2.42 o 
  -1   5  12        3.46        2.09      1.66 o 
   0   5  12        2.61        2.08      2.05 o 
   1   5  12       44.11       51.37      5.56 o 
   2   5  12       90.51       97.23      7.37 o 
   3   5  12        6.56        8.73      3.08 o 
   4   5  12       15.18       15.10      3.71 o 
   5   5  12       59.19       84.31     12.00 o 
   6   5  12       46.80       60.84      7.20 o 
  -5   6  12        1.94        4.55      2.68 o 
  -4   6  12       17.19       22.34      4.75 o 
  -3   6  12        0.14        1.83      2.20 o 
  -2   6  12        2.53        0.95      3.42 o 
  -1   6  12       18.26       20.06      5.38 o 
   0   6  12        0.91        2.55      3.35 o 
   1   6  12       15.92       21.85      4.46 o 
   2   6  12       41.81       64.57      6.79 o 
   3   6  12        9.64        8.57      4.98 o 
 -11   1  13        5.05       10.35      4.58 o 
 -10   1  13      117.22      112.67      9.96 o 
  -9   1  13       24.42       25.33      3.71 o 
  -8   1  13       66.17       70.74      4.34 o 
  -7   1  13        2.41       -0.28      1.07 o 
  -6   1  13       31.68       27.78      2.47 o 
  -5   1  13       15.77       14.95      1.68 o 
  -4   1  13      226.83      237.92      5.91 o 
  -3   1  13       44.62       33.40      2.20 o 
  -2   1  13        2.78        6.64      1.24 o 
  -1   1  13        0.01        0.24      0.74 o 
   0   1  13      355.86      310.36      5.64 o 
   1   1  13       40.64       39.78      2.12 o 
   2   1  13        1.31        1.49      0.78 o 
   3   1  13       15.45       16.66      1.60 o 
   4   1  13      111.16      104.53      4.30 o 
   5   1  13        8.93        5.61      1.33 o 
   6   1  13        7.44        7.03      1.78 o 
   7   1  13       33.58       37.11      3.71 o 
   8   1  13       80.10       78.10      5.12 o 
   9   1  13        5.79        4.13      2.10 o 
  10   1  13       28.26       27.99      4.64 o 
 -12   2  13        1.96        1.60      3.30 o 
 -11   2  13       16.50        9.20      4.44 o 
 -10   2  13       40.08       37.86      7.08 o 
  -9   2  13       51.76       48.77      7.77 o 
  -8   2  13      110.53       96.89      9.99 o 
  -7   2  13      286.02      304.25     11.32 o 
  -6   2  13       25.46       17.74      2.93 o 
  -5   2  13        4.25        4.94      1.22 o 
  -4   2  13      547.72      542.62      9.23 o 
  -3   2  13      533.48      504.95      8.79 o 
  -2   2  13       98.84       84.23      3.25 o 
  -1   2  13        6.11        6.71      1.29 o 
   0   2  13      622.41      595.53      9.89 o 
   1   2  13      322.18      326.97      6.83 o 
   2   2  13       45.36       43.84      2.32 o 
   3   2  13       78.46       90.86      3.14 o 
   4   2  13      139.19      144.93      5.10 o 
   5   2  13       35.06       35.99      4.11 o 
   6   2  13       48.69       53.48      4.20 o 
   7   2  13        6.99        4.49      1.87 o 
   8   2  13        0.51       -1.00      1.90 o 
   9   2  13       13.88       12.02      2.71 o 
  10   2  13        0.87        2.04      1.99 o 
 -12   3  13        0.07        2.36      3.73 o 
 -11   3  13       59.12       75.89      9.58 o 
 -10   3  13      233.13      276.65     16.94 o 
  -9   3  13       17.81       17.39      2.79 o 
  -8   3  13       37.66       34.54      4.48 o 
  -7   3  13        0.74        0.53      2.26 o 
  -6   3  13       45.66       52.18      6.67 o 
  -5   3  13        0.36       -0.91      1.08 o 
  -4   3  13        0.02       -0.35      0.90 o 
  -3   3  13       33.06       33.95      2.46 o 
  -2   3  13       23.23       22.43      2.07 o 
  -1   3  13       42.59       45.76      2.71 o 
   0   3  13        0.68        0.62      0.91 o 
   1   3  13      144.42      131.58      4.30 o 
   2   3  13        0.50       -0.08      1.38 o 
   3   3  13       20.94       27.96      3.35 o 
   4   3  13        8.44       10.97      2.39 o 
   5   3  13        8.95        8.06      2.02 o 
   6   3  13        2.53        0.07      1.41 o 
   7   3  13        0.02       -0.15      1.60 o 
   8   3  13        3.51        2.18      2.01 o 
   9   3  13        7.53        6.90      2.38 o 
 -10   4  13        1.32        2.61      1.88 o 
  -9   4  13       44.39       47.85      4.26 o 
  -8   4  13        4.97        1.89      2.22 o 
  -7   4  13        4.84        2.87      2.93 o 
  -6   4  13        3.61        6.41      2.54 o 
  -5   4  13        0.56       -1.23      1.61 o 
  -4   4  13        0.26       -0.26      1.60 o 
  -3   4  13        3.03        0.77      1.24 o 
  -2   4  13       29.14       37.26      3.73 o 
  -1   4  13        1.57        0.41      1.10 o 
   0   4  13        9.24        6.15      2.01 o 
   1   4  13       30.40       29.81      4.46 o 
   2   4  13        2.67       10.35      3.13 o 
   3   4  13       15.78       14.54      3.52 o 
   4   4  13       21.89       27.95      6.96 o 
   5   4  13       10.76        6.70      2.81 o 
   6   4  13        0.02        0.56      1.74 o 
   7   4  13        0.74        2.33      1.99 o 
  -8   5  13       32.88       31.38      3.81 o 
  -7   5  13        0.52        0.94      2.24 o 
  -6   5  13       23.80       32.49      4.81 o 
  -5   5  13       13.03        8.68      4.02 o 
  -4   5  13        4.47        5.19      4.48 o 
  -3   5  13        0.10        1.02      1.99 o 
  -2   5  13       61.75       68.30      6.04 o 
  -1   5  13       34.34       25.12      4.40 o 
   0   5  13        1.70        3.97      3.41 o 
   1   5  13       38.83       55.25      5.97 o 
   2   5  13       13.18       13.67      3.65 o 
   3   5  13        2.18        3.25      3.48 o 
   4   5  13        0.00        1.14      2.41 o 
   5   5  13       15.37       10.86      5.53 o 
  -3   6  13       17.92       15.35      3.82 o 
  -2   6  13       17.67       25.05      6.36 o 
  -1   6  13        0.28        3.32      3.59 o 
   0   6  13        1.77        7.13      4.12 o 
   1   6  13        7.25        8.41      4.29 o 
 -10   0  14      319.08      325.21     17.25 o 
  -9   0  14       23.89       19.14      5.30 o 
  -8   0  14        4.64        5.37      3.56 o 
  -7   0  14      565.99      584.88     16.13 o 
  -6   0  14      278.45      260.58      9.86 o 
  -5   0  14        0.01        0.44      1.52 o 
  -4   0  14        1.94        1.28      1.55 o 
  -3   0  14       33.35       30.29      3.70 o 
  -2   0  14      704.84      715.26     13.80 o 
  -1   0  14      406.90      367.58      8.99 o 
   0   0  14      845.31      803.66     15.24 o 
   1   0  14       51.21       73.05      4.30 o 
   2   0  14      378.15      360.49      9.29 o 
   3   0  14     1384.02     1372.67     23.27 o 
   4   0  14     1010.12      976.65     25.47 o 
   5   0  14       25.56       23.35      2.93 o 
   6   0  14      796.80      793.68     20.51 o 
   7   0  14      276.93      269.72     10.95 o 
   8   0  14       81.46       83.47      6.65 o 
   9   0  14       62.47       59.49      8.51 o 
  10   0  14       44.44       28.40      6.76 o 
 -11   1  14       13.90       21.29      5.97 o 
 -10   1  14        1.67        4.19      3.61 o 
  -9   1  14        0.09       -0.68      2.75 o 
  -8   1  14      110.55      115.89      5.43 o 
  -7   1  14      178.37      171.09      6.53 o 
  -6   1  14      317.40      313.79      7.73 o 
  -5   1  14       32.13       31.03      2.91 o 
  -4   1  14      749.73      722.42     11.23 o 
  -3   1  14      359.56      333.08      6.78 o 
  -2   1  14       12.09       10.44      1.50 o 
  -1   1  14       57.66       39.47      2.52 o 
   0   1  14      431.97      397.44      7.70 o 
   1   1  14        1.86        1.53      0.85 o 
   2   1  14       43.69       38.99      2.28 o 
   3   1  14      213.25      196.70      4.73 o 
   4   1  14        5.55        6.82      1.39 o 
   5   1  14       69.27       63.96      3.82 o 
   6   1  14        6.74        6.61      1.70 o 
   7   1  14       48.81       57.55      4.53 o 
   8   1  14       17.67       24.18      3.46 o 
   9   1  14        2.60        4.15      2.12 o 
  10   1  14       42.13       58.06      8.63 o 
 -12   2  14       64.75       66.42      9.11 o 
 -11   2  14        3.16        2.92      3.67 o 
 -10   2  14        3.47        2.01      3.32 o 
  -9   2  14       98.71      106.57     10.31 o 
  -8   2  14      113.25      107.83     10.20 o 
  -7   2  14       76.17       72.42      5.48 o 
  -6   2  14       73.07       66.72      3.63 o 
  -5   2  14      421.06      411.71      8.92 o 
  -4   2  14      184.12      176.08      6.17 o 
  -3   2  14      193.01      180.23      4.96 o 
  -2   2  14       87.53       77.87      3.34 o 
  -1   2  14      107.55       98.54      3.68 o 
   0   2  14        2.80        0.84      0.91 o 
   1   2  14      158.69      175.22      4.98 o 
   2   2  14      121.47      105.11      4.65 o 
   3   2  14        0.02       -0.63      1.05 o 
   4   2  14       71.13       73.94      3.99 o 
   5   2  14       80.07       79.47      4.98 o 
   6   2  14        6.87        6.99      2.26 o 
   7   2  14        9.86       14.48      2.86 o 
   8   2  14        4.02        4.51      1.98 o 
   9   2  14       15.40       20.67      3.47 o 
 -11   3  14       11.54        5.24      4.07 o 
 -10   3  14        0.20        1.12      3.50 o 
  -9   3  14       68.57       78.65      9.97 o 
  -8   3  14      153.07      137.79     13.33 o 
  -7   3  14       19.56       18.22      3.58 o 
  -6   3  14       66.48       73.39      5.88 o 
  -5   3  14       16.90       11.52      2.25 o 
  -4   3  14       20.95       20.67      3.27 o 
  -3   3  14        6.72        7.23      1.67 o 
  -2   3  14        9.57        6.91      1.45 o 
  -1   3  14        0.13       -0.14      0.98 o 
   0   3  14       64.41       64.77      3.72 o 
   1   3  14       39.69       36.99      3.70 o 
   2   3  14        0.84       -0.12      1.46 o 
   3   3  14       11.09       13.76      4.52 o 
   4   3  14      162.42      157.96      8.72 o 
   5   3  14       86.52       74.60      4.95 o 
   6   3  14        1.37       -0.58      1.57 o 
   7   3  14       61.81       48.23      5.12 o 
   8   3  14       63.92       70.02      5.34 o 
  -9   4  14       33.70       38.75      4.01 o 
  -8   4  14       32.20       32.61      4.75 o 
  -7   4  14        0.70        1.61      2.14 o 
  -6   4  14       64.06       63.96      5.83 o 
  -5   4  14        1.98        3.11      2.18 o 
  -4   4  14        4.77        2.56      2.25 o 
  -3   4  14       97.86       86.07      5.30 o 
  -2   4  14      105.09       95.08      5.45 o 
  -1   4  14        0.01        0.46      1.68 o 
   0   4  14        0.15        1.40      1.78 o 
   1   4  14        8.31        4.92      2.13 o 
   2   4  14       96.04       88.59      7.09 o 
   3   4  14        1.37        5.58      2.73 o 
   4   4  14        6.38        1.57      4.56 o 
   5   4  14        5.52        2.81      2.70 o 
   6   4  14        0.65        0.10      2.17 o 
   7   4  14        0.58        1.37      2.25 o 
  -7   5  14        0.74        2.73      3.61 o 
  -6   5  14        0.14       -2.07      2.73 o 
  -5   5  14        2.45        3.46      2.48 o 
  -4   5  14        0.37        1.51      2.34 o 
  -3   5  14        8.41        7.00      2.83 o 
  -2   5  14       33.46       28.77      4.93 o 
  -1   5  14        0.34       -1.47      1.68 o 
   0   5  14        6.01        7.14      3.16 o 
   1   5  14       16.30       12.27      3.47 o 
   2   5  14        0.63        3.63      2.73 o 
   3   5  14        4.02        0.61      2.30 o 
   4   5  14        0.27        1.08      2.43 o 
 -11   1  15       81.96       82.46      9.95 o 
 -10   1  15       72.16       84.50     10.03 o 
  -9   1  15       12.06       13.58      4.76 o 
  -8   1  15       14.09       11.46      3.14 o 
  -7   1  15      117.28      112.21      7.03 o 
  -6   1  15      224.10      239.75      7.98 o 
  -5   1  15       34.68       33.34      3.43 o 
  -4   1  15        9.32        4.96      1.53 o 
  -3   1  15      303.61      281.87      6.35 o 
  -2   1  15      134.62      136.15      4.33 o 
  -1   1  15       10.11        8.42      1.49 o 
   0   1  15       28.57       32.17      2.45 o 
   1   1  15      254.86      252.80      5.44 o 
   2   1  15      125.01      113.76      3.99 o 
   3   1  15        1.69        3.13      1.24 o 
   4   1  15       19.43       19.63      2.17 o 
   5   1  15      254.60      259.33      7.47 o 
   6   1  15       51.22       45.42      3.63 o 
   7   1  15        9.94        5.56      2.98 o 
   8   1  15       23.48       26.77      3.66 o 
   9   1  15      137.86      144.05      7.24 o 
 -11   2  15        5.60       11.76      5.27 o 
 -10   2  15        0.60       -1.90      2.98 o 
  -9   2  15       62.67       61.07      9.19 o 
  -8   2  15       73.79       64.98      8.99 o 
  -7   2  15       42.48       53.05      8.25 o 
  -6   2  15       60.92       67.69      5.93 o 
  -5   2  15      171.15      158.11      5.62 o 
  -4   2  15      107.69       78.41      4.03 o 
  -3   2  15        1.16        1.71      1.62 o 
  -2   2  15       26.26       24.55      2.25 o 
  -1   2  15      269.67      228.39      6.62 o 
   0   2  15      387.05      383.70      8.90 o 
   1   2  15       25.99       28.57      2.77 o 
   2   2  15        0.13       -0.37      1.04 o 
   3   2  15      101.78       98.87      5.47 o 
   4   2  15      213.80      213.68      6.62 o 
   5   2  15       41.57       49.90      4.23 o 
   6   2  15        0.85        0.67      1.68 o 
   7   2  15        6.74        5.58      2.33 o 
   8   2  15       18.80       22.08      3.50 o 
 -10   3  15        2.97        3.58      4.18 o 
  -9   3  15       47.00       45.31      8.29 o 
  -8   3  15       11.92       11.81      3.38 o 
  -7   3  15       24.17       24.18      4.07 o 
  -6   3  15        8.25        5.20      2.43 o 
  -5   3  15        1.90        1.64      1.59 o 
  -4   3  15       32.70       30.62      3.45 o 
  -3   3  15        3.34        3.24      1.79 o 
  -2   3  15        4.69        5.49      1.93 o 
  -1   3  15       27.98       32.76      3.60 o 
   0   3  15       63.44       66.09      4.73 o 
   1   3  15       24.39       30.20      3.63 o 
   2   3  15        1.00        0.69      1.63 o 
   3   3  15        8.80        5.14      2.73 o 
   4   3  15       24.76       24.15      4.35 o 
   5   3  15        3.16        0.30      2.19 o 
   6   3  15        7.21        9.53      2.49 o 
   7   3  15       17.26       18.58      3.21 o 
  -9   4  15        0.01       -0.17      1.77 o 
  -8   4  15        0.55        0.42      2.54 o 
  -7   4  15       38.48       42.55      5.28 o 
  -6   4  15       14.77       18.32      5.31 o 
  -5   4  15        0.02       -0.88      1.74 o 
  -4   4  15       27.76       26.16      4.34 o 
  -3   4  15        1.10        4.70      2.01 o 
  -2   4  15        3.25        3.01      1.96 o 
  -1   4  15        9.54       11.00      2.56 o 
   0   4  15        0.74        0.87      1.67 o 
   1   4  15        5.78        4.77      2.16 o 
   2   4  15        6.21        5.56      3.06 o 
   3   4  15        0.37        1.33      4.52 o 
   4   4  15        4.62        4.87      2.77 o 
   5   4  15        1.20        3.30      2.67 o 
   6   4  15        1.97       -0.12      2.54 o 
  -6   5  15        4.68        1.57      2.38 o 
  -5   5  15        6.25        2.60      2.65 o 
  -4   5  15        9.08       14.69      3.79 o 
  -3   5  15        9.99       10.87      3.31 o 
  -2   5  15        9.08        9.19      3.23 o 
  -1   5  15        2.09        1.18      1.95 o 
   0   5  15        0.12        0.72      2.70 o 
   1   5  15        9.15        7.20      3.45 o 
   2   5  15        0.52        3.67      2.69 o 
   3   5  15        0.08        1.50      2.70 o 
 -10   0  16        7.82        7.34      4.39 o 
  -9   0  16       14.98        8.62      4.70 o 
  -8   0  16        7.69       12.81      4.98 o 
  -7   0  16       49.95       36.46      6.80 o 
  -6   0  16       20.23       12.99      4.76 o 
  -5   0  16       14.56       15.03      4.99 o 
  -4   0  16       38.95       50.24      7.59 o 
  -3   0  16      117.09      115.98     10.06 o 
  -2   0  16      221.74      215.54     13.99 o 
  -1   0  16       29.22       31.76      6.27 o 
   0   0  16      109.50      133.43      6.85 o 
   1   0  16      313.32      297.05     10.78 o 
   2   0  16        0.18       -0.01      1.71 o 
   3   0  16        3.76        0.69      1.96 o 
   4   0  16        0.23       -0.55      1.78 o 
   5   0  16       28.52       25.43      4.16 o 
   6   0  16        4.56        2.59      2.33 o 
   7   0  16        2.41        0.01      2.33 o 
   8   0  16       37.66       39.73      7.50 o 
 -11   1  16        4.31        0.91      3.70 o 
 -10   1  16        1.35        2.55      3.75 o 
  -9   1  16       70.80       81.91      9.94 o 
  -8   1  16        1.58        0.37      2.14 o 
  -7   1  16        0.21        2.07      2.24 o 
  -6   1  16        0.13        0.23      1.82 o 
  -5   1  16       57.31       47.39      5.25 o 
  -4   1  16       13.58       16.62      3.51 o 
  -3   1  16       54.84       43.12      4.99 o 
  -2   1  16       22.29       34.26      3.46 o 
  -1   1  16        1.27        2.95      1.65 o 
   0   1  16        2.06        0.51      1.38 o 
   1   1  16       26.49       29.04      3.38 o 
   2   1  16        0.01       -0.56      1.07 o 
   3   1  16       56.20       49.64      3.57 o 
   4   1  16       11.79       14.16      2.32 o 
   5   1  16        8.51        7.03      1.95 o 
   6   1  16        2.74        2.14      1.94 o 
   7   1  16       72.43       75.85      6.59 o 
   8   1  16       25.82       21.58      3.54 o 
 -11   2  16       22.26       32.53      7.51 o 
 -10   2  16        0.15        0.14      3.15 o 
  -9   2  16        0.02        1.83      3.75 o 
  -8   2  16       28.80       16.34      5.67 o 
  -7   2  16        4.82        7.65      4.27 o 
  -6   2  16        1.70        3.86      2.47 o 
  -5   2  16        0.00        0.00      1.49 o 
  -4   2  16       19.19       13.77      2.56 o 
  -3   2  16        2.34        2.07      1.51 o 
  -2   2  16       82.08       65.53      4.60 o 
  -1   2  16        2.79        6.79      2.09 o 
   0   2  16        1.04        0.96      1.57 o 
   1   2  16       14.59        8.66      3.40 o 
   2   2  16        9.53       12.00      2.60 o 
   3   2  16        6.11        9.18      2.35 o 
   4   2  16       19.91       17.23      2.52 o 
   5   2  16        4.43        7.90      2.37 o 
   6   2  16        8.15        7.05      2.51 o 
   7   2  16        0.01        0.14      2.01 o 
 -10   3  16        5.59        2.30      3.85 o 
  -9   3  16       12.55       20.53      6.51 o 
  -8   3  16       57.62       72.55     10.14 o 
  -7   3  16        0.00        0.74      2.11 o 
  -6   3  16        0.57        0.07      2.13 o 
  -5   3  16       23.40       22.45      3.24 o 
  -4   3  16       10.97       11.47      2.55 o 
  -3   3  16        5.14        3.62      1.88 o 
  -2   3  16        0.98        0.06      1.54 o 
  -1   3  16       53.72       57.00      4.66 o 
   0   3  16        1.79        1.72      1.77 o 
   1   3  16       35.74       32.37      3.87 o 
   2   3  16        3.26        2.97      1.90 o 
   3   3  16        0.20        1.70      2.50 o 
   4   3  16        1.37       -0.02      2.38 o 
   5   3  16        1.41        1.62      2.30 o 
   6   3  16        5.73        3.29      2.75 o 
  -8   4  16       12.93       14.47      3.68 o 
  -7   4  16       11.64       16.05      3.73 o 
  -6   4  16        2.38        1.55      2.61 o 
  -5   4  16        0.28        1.73      2.20 o 
  -4   4  16       15.90       20.26      4.01 o 
  -3   4  16       23.63       20.51      3.28 o 
  -2   4  16        4.14        5.69      2.33 o 
  -1   4  16       13.62       18.49      3.25 o 
   0   4  16       11.55        8.35      2.61 o 
   1   4  16       36.00       36.11      4.25 o 
   2   4  16      106.60      112.14     13.40 o 
   3   4  16        0.72        0.28      2.78 o 
   4   4  16        3.44        1.87      2.81 o 
  -4   5  16       26.49       39.98      6.87 o 
  -3   5  16        2.01        3.72      2.78 o 
  -2   5  16        7.06        7.19      3.16 o 
  -1   5  16       16.90       38.31      4.60 o 
   0   5  16       55.56       78.87      7.86 o 
 -11   1  17        7.56        9.63      5.39 o 
 -10   1  17        5.72       11.23      5.39 o 
  -9   1  17       14.15       18.92      6.11 o 
  -8   1  17        1.54        2.83      2.57 o 
  -7   1  17        6.88        9.19      3.67 o 
  -6   1  17       16.20       16.72      3.75 o 
  -5   1  17       42.50       39.45      5.13 o 
  -4   1  17        3.93        2.65      2.30 o 
  -3   1  17        0.28        1.88      2.08 o 
  -2   1  17        8.05        9.95      3.04 o 
  -1   1  17       49.16       40.42      3.88 o 
   0   1  17       17.86       24.00      3.26 o 
   1   1  17        2.55        2.82      1.64 o 
   2   1  17        7.40        7.88      2.17 o 
   3   1  17        8.14        7.75      1.94 o 
   4   1  17        1.03        1.13      1.51 o 
   5   1  17        6.92        5.81      1.96 o 
   6   1  17        1.47        1.68      1.76 o 
   7   1  17        0.01       -1.01      1.85 o 
 -10   2  17       14.04       18.21      6.42 o 
  -9   2  17        4.31        4.04      4.32 o 
  -8   2  17        0.00       -1.47      3.52 o 
  -7   2  17        8.43        5.07      4.55 o 
  -6   2  17        6.14        4.26      2.73 o 
  -5   2  17       47.61       53.87      5.81 o 
  -4   2  17        0.44        1.21      1.66 o 
  -3   2  17        0.03        0.11      1.53 o 
  -2   2  17       11.67        9.32      2.66 o 
  -1   2  17      132.84      145.41      7.05 o 
   0   2  17        2.58        3.69      1.86 o 
   1   2  17        2.22        2.26      1.75 o 
   2   2  17        3.72        7.13      2.31 o 
   3   2  17       31.93       34.96      4.49 o 
   4   2  17        3.81        5.05      2.17 o 
   5   2  17       25.76       30.88      3.92 o 
   6   2  17        9.25        8.68      2.72 o 
  -9   3  17       10.23       14.93      6.23 o 
  -8   3  17        0.29        1.31      3.89 o 
  -7   3  17       28.22       18.98      6.33 o 
  -6   3  17        0.03       -0.60      2.16 o 
  -5   3  17        1.38        0.28      1.79 o 
  -4   3  17        2.46        4.64      2.12 o 
  -3   3  17        0.16       -1.17      1.59 o 
  -2   3  17       15.91       18.07      3.19 o 
  -1   3  17        2.47        5.01      2.01 o 
   0   3  17       50.40       61.15      5.03 o 
   1   3  17        8.58        5.95      2.38 o 
   2   3  17        0.06       -0.50      1.68 o 
   3   3  17        2.52        3.09      2.78 o 
   4   3  17        0.15        0.50      2.18 o 
   5   3  17        8.83        7.52      3.24 o 
  -6   4  17        0.25        0.75      2.55 o 
  -5   4  17        0.38        0.47      2.43 o 
  -4   4  17        0.54       -0.61      2.39 o 
  -3   4  17        3.49        5.96      2.48 o 
  -2   4  17       28.99       36.57      4.35 o 
  -1   4  17       38.79       37.91      4.41 o 
   0   4  17        0.23       -0.78      1.88 o 
   1   4  17        8.12        5.43      2.51 o 
   2   4  17        0.60       -1.72      2.42 o 
   3   4  17        0.51        0.97      2.77 o 
 -10   0  18        1.90        0.95      3.76 o 
  -9   0  18        7.35        5.57      4.61 o 
  -8   0  18       37.67       42.24      7.91 o 
  -7   0  18       26.27       30.70      6.83 o 
  -6   0  18       18.31       12.10      4.71 o 
  -5   0  18        9.66       11.29      4.78 o 
  -4   0  18       18.64       27.38      6.67 o 
  -3   0  18       61.42       47.85      8.25 o 
  -2   0  18        1.37        1.09      2.93 o 
  -1   0  18        0.84        6.08      3.79 o 
   0   0  18       65.77       64.21      8.88 o 
   1   0  18       22.89       21.96      6.04 o 
   2   0  18       42.25       47.97      5.27 o 
   3   0  18       76.71       79.49      6.59 o 
   4   0  18        7.27        5.34      2.87 o 
   5   0  18      120.16      126.39      8.20 o 
   6   0  18       39.82       42.99      6.08 o 
 -10   1  18        0.38       -1.09      3.33 o 
  -9   1  18        3.65        8.57      4.62 o 
  -8   1  18        3.82        3.66      2.68 o 
  -7   1  18       38.69       32.82      5.10 o 
  -6   1  18        0.47       -0.63      2.13 o 
  -5   1  18       43.80       51.92      5.99 o 
  -4   1  18       12.19       14.96      4.49 o 
  -3   1  18        0.16       -0.25      1.93 o 
  -2   1  18       10.85        6.72      2.78 o 
  -1   1  18       34.61       42.49      4.51 o 
   0   1  18        0.21       -0.20      1.65 o 
   1   1  18        4.74        3.70      1.83 o 
   2   1  18       36.72       39.97      4.22 o 
   3   1  18        2.27        2.08      1.94 o 
   4   1  18       33.52       31.18      3.41 o 
   5   1  18        4.88        4.36      1.90 o 
   6   1  18        8.58        8.89      2.39 o 
  -9   2  18        3.30        1.35      3.93 o 
  -8   2  18        1.34        0.40      3.82 o 
  -7   2  18        9.29       10.21      5.05 o 
  -6   2  18       88.39       97.02      7.74 o 
  -5   2  18       15.81       10.09      3.37 o 
  -4   2  18       26.99       23.56      4.47 o 
  -3   2  18        6.66        4.01      1.99 o 
  -2   2  18       11.45       10.89      2.61 o 
  -1   2  18        1.21        0.50      1.67 o 
   0   2  18        6.27        6.08      2.31 o 
   1   2  18        2.29       -0.02      1.72 o 
   2   2  18        0.20        0.65      1.86 o 
   3   2  18       37.75       46.68      4.79 o 
   4   2  18        1.56       -0.44      1.79 o 
   5   2  18       29.02       32.08      5.36 o 
  -7   3  18        0.61        2.69      4.28 o 
  -6   3  18       23.46       38.38      8.08 o 
  -5   3  18        0.55       -1.05      1.85 o 
  -4   3  18        0.36        1.74      1.88 o 
  -3   3  18       83.02       99.46      6.16 o 
  -2   3  18       29.10       33.04      4.13 o 
  -1   3  18        1.35        2.61      2.08 o 
   0   3  18       15.21       18.39      3.38 o 
   1   3  18       27.49       27.30      4.40 o 
   2   3  18       61.40       75.48      6.83 o 
   3   3  18       15.71       17.80      4.36 o 
   4   3  18       16.13       15.04      4.16 o 
  -4   4  18       24.28       26.67      8.82 o 
  -3   4  18       17.72       21.57      3.72 o 
  -2   4  18       10.57        9.34      2.82 o 
  -1   4  18        0.21       -0.30      1.90 o 
   0   4  18        0.62        0.39      2.13 o 
   1   4  18        9.49       10.71      4.03 o 
  -9   1  19        0.89        1.49      4.35 o 
  -8   1  19        0.26        0.05      2.68 o 
  -7   1  19        1.45        3.54      2.93 o 
  -6   1  19        2.10        2.36      2.60 o 
  -5   1  19        0.65       -1.77      2.10 o 
  -4   1  19        1.21       -1.97      2.09 o 
  -3   1  19        3.07        1.18      2.32 o 
  -2   1  19        3.24        3.69      2.49 o 
  -1   1  19        2.30        1.71      2.33 o 
   0   1  19        0.61        0.97      1.81 o 
   1   1  19        7.06       10.77      2.62 o 
   2   1  19        8.15        8.53      2.47 o 
   3   1  19        0.81       -1.69      1.69 o 
   4   1  19        0.63        0.59      1.82 o 
   5   1  19        8.56        8.87      5.17 o 
  -8   2  19        2.70       -0.35      4.02 o 
  -7   2  19        4.63        4.04      4.50 o 
  -6   2  19        0.62       -1.42      2.41 o 
  -5   2  19        0.13        1.77      2.51 o 
  -4   2  19        2.97        3.84      2.73 o 
  -3   2  19        1.29        2.34      2.62 o 
  -2   2  19       13.92        7.59      2.52 o 
  -1   2  19       36.73       42.09      6.57 o 
   0   2  19        0.37        1.41      2.01 o 
   1   2  19        1.23        1.60      1.94 o 
   2   2  19       22.52       27.19      3.96 o 
   3   2  19       65.03       87.34      6.53 o 
   4   2  19        6.53        9.20      2.74 o 
  -6   3  19        3.74        6.56      4.58 o 
  -5   3  19        6.81        3.46      2.93 o 
  -4   3  19        1.44        1.07      2.06 o 
  -3   3  19        0.75        1.82      2.11 o 
  -2   3  19       11.18        9.36      2.80 o 
  -1   3  19        9.38        6.69      2.58 o 
   0   3  19        0.50        2.44      2.24 o 
   1   3  19        0.08        1.53      2.14 o 
   2   3  19       17.72       22.91      3.95 o 
  -7   0  20       77.55       87.30     11.00 o 
  -6   0  20       23.81       40.68      8.63 o 
  -5   0  20       48.75       56.03      9.46 o 
  -4   0  20      100.94      126.36     12.18 o 
  -3   0  20       11.83       20.79      6.45 o 
  -2   0  20        0.92       -0.06      3.44 o 
  -1   0  20       50.88       43.04      8.42 o 
   0   0  20        1.89        9.14      4.58 o 
   1   0  20        4.52        5.31      4.25 o 
   2   0  20       46.41       65.26      9.86 o 
   3   0  20       36.69       46.08      8.95 o 
  -7   1  20       52.80       69.04      7.29 o 
  -6   1  20       10.02       10.33      3.63 o 
  -5   1  20       20.48       23.08      4.79 o 
  -4   1  20        0.09        0.43      2.47 o 
  -3   1  20        0.28       -0.24      2.07 o 
  -2   1  20        0.11       -0.03      2.22 o 
  -1   1  20        2.75        1.69      2.50 o 
   0   1  20       10.12       20.18      4.47 o 
   1   1  20        2.57        3.45      2.05 o 
   2   1  20        4.33        4.25      2.32 o 
   3   1  20       49.24       69.20      5.68 o 
  -6   2  20       42.66       45.30      6.27 o 
  -5   2  20        0.44        0.51      2.76 o 
  -4   2  20       13.36       21.20      4.60 o 
  -3   2  20        5.53       14.50      3.98 o 
  -2   2  20       23.67       32.38      9.05 o 
  -1   2  20        0.52        0.59      2.05 o 
   0   2  20        0.30        0.41      2.05 o 
   1   2  20       21.03       27.74      4.19 o 
   2   2  20        0.18       -1.72      1.95 o 
  -5   1  21        5.23        4.09      3.22 o 
  -4   1  21        1.44        3.90      3.09 o 
  -3   1  21        8.61        9.81      3.48 o 
  -2   1  21       20.06       18.71      4.41 o 
  -1   1  21       15.10       12.32      3.82 o 
   0   1  21        2.16        2.68      2.67 o 
                                                 
